# Supplementary material for: A novel prognostic model for prostate cancer based on androgen biosynthetic and catabolic pathways
Source: Front Oncol. 2022 Nov 10;12:950094. doi: 10.3389/fonc.2022.950094 (PMC9685527; doi:10.3389/fonc.2022.950094)
Supplement: Supplementary file 4 [file DataSheet_1.xlsx]

## Sheet: GDSC1_DrugPrediction
	V1	Erlotinib_1	Rapamycin_3	Sunitinib_5	PHA-665752_6	MG-132_9	Paclitaxel_11	Cyclopamine_17	AZ628_29	Sorafenib_30	Tozasertib_32	Imatinib_34	NVP-TAE684_35	Crizotinib_37	Saracatinib_38	S-Trityl-L-cysteine_41	Z-LLNle-CHO_45	Dasatinib_51	GNF-2_52	CGP-60474_53	CGP-082996_54	A-770041_55	WH-4-023_56	WZ-1-84_59	BI-2536_60	BMS-536924_62	BMS-509744_63	CMK_64	Pyrimethamine_71	JW-7-52-1_83	A-443654_86	GW843682X_87	Entinostat_88	Parthenolide_89	GSK319347A_91	TGX221_94	Bortezomib_104	XMD8-85_106	Seliciclib_110	Salubrinal_111	Lapatinib_119	GSK269962A_127	Doxorubicin_133	Etoposide_134	Gemcitabine_135	Mitomycin-C_136	Vinorelbine_140	NSC-87877_147	Bicalutamide_150
1	TCGA.EJ.5505.01A	14.6443	0.134936	15.1911	19.4139	0.780015	0.0372647	140.231	8.2897	9.65306	3.04948	21.3922	1.59964	15.0711	11.1457	3.03318	2.09688	2.35171	13.7155	0.109317	19.9771	9.86942	13.1426	62.504	0.108217	5.07775	16.5085	9.45001	39.8074	0.158378	0.403617	0.0597162	1.85478	24.4419	55.4746	60.9553	0.00309214	24.4056	59.2134	43.9542	12.9824	9.4322	0.183373	5.17093	0.0689765	0.5086	0.0162114	155.2	13.8087
2	TCGA.ZG.A9L6.01A	13.7903	0.175069	13.3716	17.0278	0.611681	0.0389024	115.017	3.38833	9.66855	4.53741	19.9748	2.26034	14.8262	8.85803	3.26271	1.76385	0.655507	12.427	0.0981648	17.5963	7.31357	5.77325	42.8922	0.165571	5.02472	19.7629	8.28563	61.4343	0.163474	0.473278	0.08998	2.87243	23.0931	56.1392	34.2933	0.00204328	9.57289	49.4825	39.0161	10.7799	6.73011	0.169603	4.63722	0.116694	0.551142	0.0239927	162.139	14.2365
3	TCGA.HC.A8D0.01A	13.7255	0.155629	10.6831	17.4709	0.751815	0.0318481	112.466	3.38696	8.28447	3.08892	20.565	1.68457	15.1956	7.55155	2.62703	1.66804	0.651264	10.9432	0.0991204	13.7954	7.36034	7.00486	39.1078	0.107362	4.00537	19.0491	7.189	44.536	0.138867	0.384306	0.051547	2.07935	19.569	52.8208	49.7754	0.00238141	11.6017	54.0866	36.7508	11.8733	8.25157	0.125962	1.93957	0.0383799	0.422185	0.0132128	122.289	11.6648
4	TCGA.VN.A88I.01A	13.0865	0.173694	9.86241	15.8269	0.696054	0.0337928	109.425	3.37454	10.962	4.79167	21.4177	2.0387	14.9351	5.48326	2.96696	1.457	0.165889	10.6154	0.0913407	12.5715	4.67112	2.35772	28.8241	0.155194	3.69254	20.3111	5.96012	83.9406	0.152612	0.434841	0.0734582	3.18875	26.3143	58.6335	32.1398	0.00184284	7.00951	50.8787	39.5016	8.86597	7.20194	0.197279	4.50694	0.187986	0.646514	0.0304557	183.36	15.5931
5	TCGA.KK.A8IA.01A	15.09	0.124051	17.9893	21.5358	0.973104	0.0277894	129.289	9.01718	9.5925	3.18742	21.3108	3.2948	17.1149	12.5065	3.24514	2.2839	2.55044	12.4406	0.112342	14.2856	12.6571	13.4443	55.4229	0.0862923	7.3637	18.3378	8.13294	31.8574	0.136997	0.34427	0.0577114	1.98616	25.773	51.2355	69.7116	0.00350975	19.6551	71.3274	38.1334	15.8197	10.4996	0.118535	3.53084	0.0635293	0.405834	0.0105271	160.615	13.3789
6	TCGA.KC.A7FA.01A	14.6476	0.194052	19.4143	19.7518	0.996207	0.0468515	132.488	6.75942	8.72317	5.7153	21.4479	3.28719	15.3304	14.1978	4.35253	2.41112	3.12359	12.5853	0.108058	19.5931	13.5181	16.2285	58.7196	0.173569	5.68297	19.8571	10.3445	55.2885	0.201581	0.464346	0.0984012	2.46301	22.3312	53.237	70.3227	0.00341863	16.994	55.8728	37.4724	15.9207	12.6351	0.186489	5.37373	0.170984	0.523665	0.0230631	148.704	13.2984
7	TCGA.KK.A6E1.01A	14.22	0.12122	17.8483	26.3374	0.699884	0.0277221	140.796	7.4468	8.78015	3.92333	23.9246	2.3058	17.4296	10.3924	4.02284	1.60257	2.38046	12.5086	0.104518	13.0281	8.76931	16.2179	49.509	0.105688	4.62231	19.0087	11.581	33.8238	0.117327	0.347391	0.0709173	1.64729	31.414	59.3797	74.1702	0.00225821	20.9036	70.0318	41.77	12.4709	14.951	0.0978712	6.19938	0.0289267	0.180158	0.0124323	135.923	11.5809
8	TCGA.H9.7775.01A	14.4328	0.172699	14.0237	19.2649	0.716334	0.0380464	126.639	5.69056	8.31393	4.0199	22.243	1.67845	14.9727	10.4082	3.1066	2.01576	1.74967	13.1331	0.105706	17.8719	8.56912	12.0917	56.6108	0.128574	3.69951	15.8607	8.5074	39.3653	0.142754	0.412858	0.0660123	1.96237	23.7883	56.7791	49.3304	0.00261809	16.3484	53.5909	40.3528	12.481	7.83956	0.179201	6.77273	0.0870997	0.500116	0.0199288	145.055	13.8171
9	TCGA.HC.8262.01A	14.2583	0.164797	14.0141	20.2953	0.840631	0.0254003	125.519	5.4144	9.00631	2.27594	22.1212	1.93079	15.2887	10.9541	2.09491	1.77825	1.75105	13.544	0.10813	17.1846	9.92334	12.4067	45.2488	0.079146	4.79103	18.6431	7.70575	37.8127	0.156444	0.362995	0.039219	1.81079	24.1212	53.9724	80.503	0.00333899	17.0241	51.9412	40.41	11.6719	10.6235	0.117661	2.52236	0.0361537	0.263814	0.0121726	118.819	11.7329
10	TCGA.EJ.7797.01A	13.8494	0.165193	12.6498	19.0799	0.785559	0.0259762	130.598	4.47558	9.10006	2.76345	21.5794	1.52712	14.6712	8.7717	2.47582	1.72952	1.39357	12.38	0.101738	16.4965	7.06953	9.36254	41.0256	0.082794	3.99024	17.4749	7.62723	42.6445	0.144371	0.361709	0.0431436	1.81498	24.728	54.0477	61.5603	0.00263622	18.2469	57.2611	41.642	10.7471	9.66928	0.142512	4.55217	0.0469015	0.307405	0.014123	135.359	12.0496
11	TCGA.HC.7738.01A	14.6535	0.15006	16.2671	21.8175	0.895456	0.0340158	131.092	11.2298	8.98308	3.69918	22.2145	2.49263	15.8611	11.7217	3.22296	2.14209	2.51944	13.3795	0.109124	18.6552	10.1904	14.0226	57.7935	0.110985	5.15365	18.1925	9.20861	46.2972	0.153234	0.371588	0.0662187	1.94367	24.0956	54.2983	59.1457	0.0033405	22.2731	60.8317	39.5554	15.1333	10.9905	0.171123	6.57391	0.0687954	0.649699	0.0149863	152.361	14.2965
12	TCGA.EJ.7312.01B	14.2468	0.201347	32.8472	19.1997	1.24981	0.0687016	168.525	7.42113	8.385	8.71388	18.3632	4.10409	21.5474	16.5543	5.86821	4.19655	4.06961	14.3944	0.117166	19.2532	20.119	20.6499	62.6652	0.303286	5.24303	22.6525	17.127	76.1891	0.280407	0.516004	0.206524	4.06104	30.3243	59.2905	92.0313	0.00559949	12.4643	68.9302	40.8873	11.0545	16.7971	0.159092	3.91632	0.266237	0.57575	0.0213394	154.372	14.58
13	TCGA.V1.A8MG.01A	14.1133	0.149724	15.0917	18.4586	0.93688	0.0342577	123.995	7.61419	9.76632	3.65272	21.459	2.41289	16.4044	10.1278	3.21747	1.83165	1.13365	12.5919	0.104418	15.3514	10.2265	7.65252	49.6187	0.137265	5.17473	20.3254	7.62113	55.8494	0.161381	0.427171	0.0751653	2.43472	22.9404	56.0907	54.5268	0.00298767	13.365	58.0708	37.7491	12.0902	10.5552	0.155474	3.6483	0.0626845	0.512903	0.0223455	177.601	14.5288
14	TCGA.ZG.A8QX.01A	14.5579	0.157976	18.0112	20.7623	0.841586	0.047484	120.418	13.4817	9.76259	5.51123	20.6839	3.12468	17.3799	11.8428	3.88536	2.05254	1.61034	13.5775	0.104908	16.4776	10.2476	11.7877	59.1686	0.190976	4.94278	18.9011	8.83645	66.7402	0.169701	0.458438	0.0971666	2.53285	22.2819	54.7903	49.6241	0.0026861	12.8556	49.0288	38.7397	14.0152	10.0994	0.294431	7.26339	0.224245	0.672258	0.0273618	176.753	13.4269
15	TCGA.XK.AAJP.01A	14.7892	0.12924	16.5174	21.6168	1.05966	0.0354088	128.616	17.1362	9.52578	4.4097	23.2176	2.66309	19.9916	14.8802	4.0146	2.53424	3.82982	13.6774	0.108839	15.1973	11.1744	17.0493	56.4774	0.134054	4.94063	17.0863	10.505	54.0962	0.154662	0.374208	0.087267	2.35988	28.1249	52.0118	62.4649	0.00431108	17.5206	62.6761	39.1092	15.1186	13.6148	0.109859	3.14689	0.0365879	0.399748	0.0137147	144.74	12.1869
16	TCGA.G9.6379.01A	12.9321	0.189415	28.3845	20.2999	1.11883	0.0685793	158.62	8.47361	10.4439	13.0609	23.5334	8.45808	26.4564	10.5612	5.74249	2.19959	2.53708	14.1187	0.104446	16.9986	16.6865	19.8648	35.7429	0.427592	6.60541	37.5341	13.6734	93.7844	0.270276	0.566885	0.244491	4.66829	28.7303	59.4342	71.3916	0.00455038	8.47394	54.5066	38.0347	9.19275	23.663	0.144442	3.86734	0.147021	0.3387	0.0265683	131.11	15.0293
17	TCGA.EJ.7314.01A	13.9537	0.200742	15.9029	20.789	0.666508	0.0267754	140.222	4.7056	8.73185	2.78935	22.5541	1.55421	15.3297	8.6388	2.80558	1.84687	1.60093	12.6619	0.106912	15.134	8.04779	11.0454	44.5715	0.0800116	3.27787	16.1201	8.60994	42.9725	0.140824	0.360504	0.0435581	2.08709	26.5269	59.8058	62.4613	0.00258646	16.2363	51.58	39.1113	10.0082	12.9762	0.101238	2.33277	0.0309236	0.354404	0.010672	114.435	11.7397
18	TCGA.EJ.7125.01A	14.863	0.167971	15.3478	19.8598	0.761026	0.0383571	124.683	6.17472	7.65838	4.52184	18.4445	2.28303	12.1274	9.12959	3.31632	2.17307	2.09898	13.6711	0.1018	18.5402	7.39119	13.83	64.7532	0.138644	3.75428	15.1847	10.1674	55.1709	0.128387	0.451208	0.0857961	2.52922	22.5582	56.6625	45.1148	0.00271775	18.8079	54.6431	39.3499	17.578	7.92704	0.185575	7.4837	0.10502	0.733074	0.0217659	166.865	13.3553
19	TCGA.VP.A87J.01A	14.7676	0.139937	15.5714	21.8267	0.70626	0.0258859	124.072	6.84175	8.43707	2.8993	22.4439	2.1585	12.3997	10.6417	2.69446	1.52841	2.1808	13.571	0.10436	14.36	7.61114	13.1728	53.3238	0.0890606	5.09261	14.7734	8.19124	30.6923	0.110686	0.35051	0.053101	1.74675	24.3833	51.9701	53.1989	0.00267134	18.3557	50.2081	37.4826	14.1419	9.15739	0.0847949	2.60666	0.0292687	0.260577	0.00976083	134.637	12.0674
20	TCGA.CH.5761.11A	12.9869	0.13721	11.4238	19.2765	0.872122	0.0233012	137.955	5.70853	10.4076	3.49917	25.7305	1.7947	16.1584	7.46882	2.48827	1.72239	0.78105	11.4368	0.0978631	12.0488	4.69333	7.03414	26.4491	0.0907731	3.35882	17.2707	7.71983	55.8315	0.140879	0.316648	0.0499149	2.38676	31.0846	58.9418	54.2253	0.00272149	13.1735	60.2282	41.5943	6.63675	13.2079	0.148395	4.84239	0.0688137	0.398923	0.0141646	143.451	13.9484
21	TCGA.EJ.8468.01A	14.1583	0.112881	10.7783	17.4616	0.75967	0.0363176	114.009	6.4079	10.5706	3.59414	20.1273	1.72097	12.4849	9.49776	2.96414	1.47695	1.20205	11.8088	0.0966705	20.0535	7.22581	8.72143	51.568	0.142452	6.33729	20.5497	8.01119	57.1192	0.144149	0.433264	0.0748332	2.14559	22.25	55.2372	45.0215	0.00235895	17.8201	57.2424	43.2878	13.6846	6.97988	0.211077	6.89468	0.100853	0.409571	0.0290757	176.36	12.3674
22	TCGA.EJ.5527.01A	14.1629	0.122088	8.18934	17.6778	0.647984	0.0213926	114.219	5.15013	9.71105	1.62318	19.1057	1.18661	10.339	6.43188	2.04835	1.3829	0.582694	10.668	0.0953527	16.9698	4.47716	5.90364	42.4296	0.072433	4.57112	14.427	6.50421	46.0306	0.118774	0.329348	0.0367612	1.66399	20.6009	56.3512	40.8512	0.00191906	18.7991	50.5256	42.644	11.7831	5.67228	0.135959	3.19858	0.048229	0.454473	0.0138085	153.634	11.7394
23	TCGA.G9.6333.01A	14.0118	0.19324	20.3638	20.8487	0.810985	0.0416654	133.676	9.34116	10.6116	5.90776	21.1421	3.5648	18.0095	11.8828	4.20336	2.04733	1.52903	13.8443	0.10483	18.7303	9.413	9.92316	48.2517	0.186199	6.04765	22.0016	10.3472	78.2932	0.194721	0.449155	0.120428	3.04824	28.39	58.808	58.7727	0.00314226	14.9365	58.2164	44.2764	10.8973	12.5054	0.177492	6.07581	0.168077	0.624742	0.0205471	143.039	13.299
24	TCGA.HC.7749.01A	14.3867	0.154926	13.823	19.6007	0.709877	0.0300043	128.876	5.29849	8.66514	3.08985	20.6524	1.76707	13.9573	10.988	2.9633	1.56261	1.81486	12.3043	0.104563	15.6014	9.46227	12.5599	47.812	0.0998172	3.94051	15.4788	8.30164	41.9133	0.132214	0.365401	0.0539965	1.91591	24.0502	53.0811	55.5662	0.00257338	15.3223	50.8071	39.0529	12.4096	8.64637	0.109586	3.78187	0.0518462	0.334357	0.0130767	162.629	13.7112
25	TCGA.G9.6338.01A	13.6997	0.206598	19.9319	21.4898	0.843536	0.0626211	120.459	11.4443	8.55904	10.5133	17.8117	3.47267	18.8416	9.77334	4.81891	2.18625	0.967894	12.2396	0.101048	13.3707	10.8419	8.54946	47.7619	0.328207	4.76236	22.8429	10.0509	84.3665	0.191537	0.551712	0.171333	3.51517	26.8425	59.3703	51.3591	0.00247804	8.33868	38.1187	35.9202	12.1074	12.073	0.650123	20.6538	1.23049	1.28408	0.0561533	217.305	16.9465
26	TCGA.ZG.A9L0.01A	13.6845	0.130093	12.6223	19.0289	0.732162	0.0291697	118.01	6.48205	11.4046	3.4261	22.1599	2.86264	15.9479	9.77904	3.54961	1.21527	0.638265	11.1843	0.0937522	14.9266	6.64987	5.40383	41.5906	0.140845	5.02239	21.2525	6.93297	75.0426	0.124692	0.389225	0.0749983	2.2929	20.8675	56.5281	46.0006	0.00197327	13.1154	61.4516	42.1027	11.5297	9.1912	0.197525	3.70111	0.102549	0.528048	0.0210206	177.708	12.3778
27	TCGA.J4.AATZ.01A	14.1023	0.145533	16.777	24.1336	1.33006	0.0244929	133.535	12.5489	9.59663	3.21307	22.1507	3.15365	18.2318	10.0026	2.67516	2.02518	1.80448	12.4305	0.107431	13.5761	8.24696	11.8661	40.1183	0.0936621	6.25084	18.627	6.88235	37.5215	0.155295	0.330447	0.061287	1.93491	28.4203	58.8903	80.5732	0.00407929	23.8755	64.4428	42.2006	10.0535	14.084	0.166081	6.8927	0.0928375	0.610066	0.0153176	180.625	16.1008
28	TCGA.HC.7232.01A	14.6975	0.202802	19.9959	19.1975	0.884976	0.0434541	148.187	6.14573	9.77976	4.43575	20.2703	2.48385	15.2861	11.0693	3.33744	2.10042	2.00305	13.6872	0.107451	19.3772	10.0676	12.7279	56.8319	0.145697	5.53738	18.8773	9.85163	48.1197	0.168125	0.451097	0.0807488	2.42032	29.3785	60.455	59.4192	0.00320401	18.1335	56.7917	42.3717	13.8934	9.24557	0.175564	8.61307	0.172549	0.946161	0.0198313	174.513	14.8413
29	TCGA.EJ.A7NN.01A	13.7107	0.0914704	13.3654	19.8649	0.863984	0.0262273	100.206	9.98951	10.1966	3.47566	22.2234	2.08706	14.6069	7.69225	2.57496	1.33427	0.78709	10.2461	0.0973114	12.3251	5.29091	5.57688	38.5476	0.110235	4.59052	20.7271	5.89983	60.5005	0.115316	0.345388	0.0587179	1.95339	23.7288	52.5639	45.7538	0.0024771	14.4695	59.3601	36.712	10.2482	11.637	0.194855	9.0406	0.0894983	0.445124	0.0278909	171.029	14.1266
30	TCGA.EJ.7317.11A	13.8068	0.144732	14.8198	19.9549	0.686642	0.0319571	143.625	7.14014	10.6502	3.79578	22.6885	1.56329	15.8014	8.60703	2.97133	1.94658	0.968499	13.158	0.101888	17.7642	6.38134	8.12431	42.1261	0.117737	4.78508	17.0041	9.5333	65.398	0.153211	0.38848	0.0663971	2.49404	30.9041	60.8339	47.4701	0.00243225	15.453	57.8634	47.255	9.73204	8.55508	0.242339	9.8005	0.197251	0.716851	0.0223248	188.018	17.0923
31	TCGA.CH.5750.01A	14.629	0.120816	9.40779	19.3416	0.722986	0.0236216	102.227	5.4795	8.4536	1.63361	19.7989	1.77976	12.5745	9.24128	2.27516	1.42185	1.34709	11.4821	0.098382	16.4013	7.64331	9.73371	54.0287	0.0748916	6.10347	16.3949	7.2266	29.7552	0.128578	0.344791	0.0392775	1.34622	15.7976	48.8599	52.2461	0.00236545	16.4322	48.6896	35.6738	17.5299	8.02385	0.0995887	2.04377	0.0235585	0.282111	0.0108421	132.039	9.7851
32	TCGA.QU.A6IP.01A	13.9713	0.182562	18.8314	19.6757	0.913529	0.0369807	127.895	7.16094	9.01894	4.68308	22.9821	2.98315	17.5594	10.4551	3.30348	2.2667	1.93625	13.7286	0.10808	16.9046	10.8898	13.0685	44.0603	0.131038	4.48605	21.0018	9.44903	47.7187	0.179804	0.408984	0.0710804	2.51753	23.6274	53.7131	58.502	0.00361622	13.482	54.7033	37.7633	10.7289	12.4934	0.132368	3.52365	0.0732767	0.391027	0.0147041	131.278	12.5942
33	TCGA.J4.A67Q.01A	13.2556	0.196951	22.7387	19.1255	0.994038	0.0600511	134.27	9.1552	9.6776	11.2505	23.5565	5.42841	21.6002	9.3064	5.47845	2.4819	1.25923	14.4354	0.101176	16.9831	10.3712	10.897	39.8733	0.328328	4.3924	28.1441	10.1718	94.5232	0.204592	0.531891	0.170164	4.3606	24.3405	59.1173	44.8216	0.00324993	8.17305	49.8814	37.7193	10.0512	13.1447	0.256399	5.94572	0.336864	0.702991	0.039329	165.103	15.4012
34	TCGA.G9.6348.01A	13.2722	0.180762	17.6752	21.3146	0.774139	0.0350257	140.445	5.20668	9.76493	5.17932	22.1949	3.20681	16.7428	10.4379	3.82342	1.79048	1.02588	12.0571	0.098195	18.0998	8.52602	11.6897	40.7819	0.149163	4.59495	21.0823	12.3005	49.9397	0.136753	0.397878	0.078463	2.77274	26.1987	61.8391	59.1631	0.00248396	16.2371	48.4518	41.9554	8.90502	12.1032	0.17246	5.56123	0.0915752	0.501088	0.0196531	171.641	12.7775
35	TCGA.YL.A8SC.01A	14.8691	0.138349	12.6299	19.9602	0.692062	0.0263444	112.209	6.45542	9.3257	2.6051	20.3441	2.063	11.8536	9.64415	2.7168	1.26634	1.75823	12.3019	0.10101	14.3038	7.73833	9.46719	53.1179	0.0976319	6.15057	18.3021	6.4736	41.1768	0.135523	0.3943	0.0607778	1.51357	19.6364	48.2422	53.3291	0.00242743	14.7896	55.1107	36.5083	16.0477	8.81965	0.0518461	1.22812	0.0150946	0.175158	0.00892027	125.487	11.1776
36	TCGA.VP.A878.01A	13.4004	0.144863	17.7332	19.0503	0.875251	0.0458138	133.265	5.82579	10.7485	5.66974	24.1588	3.30129	19.3246	10.5423	4.11505	1.96164	1.40283	12.8426	0.100663	16.766	8.69981	9.11765	47.1072	0.212191	5.30646	23.004	8.54921	65.5019	0.173529	0.487611	0.117526	2.82539	27.3395	60.3852	45.2353	0.00263838	12.738	59.7176	41.6176	9.1168	12.7495	0.211582	5.44014	0.0912385	0.465684	0.0273878	178.349	13.309
37	TCGA.KK.A7B1.01A	13.7081	0.193374	18.0244	19.6534	0.721087	0.0453136	124.735	3.90499	8.95948	5.67142	23.6619	3.02352	18.4002	9.50494	4.05319	2.13717	1.37973	13.7156	0.10362	17.1622	9.57935	9.47651	49.5893	0.170264	4.8141	21.3826	8.85981	52.4661	0.15732	0.477998	0.0982576	2.51676	25.7084	57.6119	44.2125	0.00251543	11.645	59.5387	37.6116	10.5725	10.5249	0.136977	3.24426	0.0522418	0.315992	0.0189258	150.61	12.3917
38	TCGA.EJ.5525.01A	14.7414	0.137615	6.22509	18.0914	0.494394	0.0171372	108.221	1.58094	6.85335	0.96437	18.642	0.616213	9.03181	4.11312	2.09709	1.69904	0.288193	10.0734	0.0959316	13.688	3.62507	4.28222	51.8991	0.0447606	2.276	9.86967	6.50627	29.9207	0.0674367	0.333373	0.0233179	1.15318	15.1741	57.7141	21.8478	0.0012796	12.439	47.2748	32.0968	18.8737	4.10612	0.100484	1.80495	0.0226135	0.290136	0.00835734	147.243	11.3488
39	TCGA.CH.5768.11A	13.7708	0.166772	15.6525	19.4126	1.01155	0.0318051	155.869	7.76398	11.5703	3.03562	23.3967	2.04646	18.0215	8.73235	3.23865	2.28424	0.99457	13.7438	0.107535	18.6423	7.76643	9.38628	34.9333	0.101586	5.72366	17.5001	9.0321	55.9304	0.206353	0.37431	0.0604092	2.30035	31.2469	59.9528	73.9232	0.0033368	17.7915	64.3841	51.6489	9.75766	8.90364	0.203067	7.17759	0.147055	0.716362	0.0162639	180.49	15.648
40	TCGA.HC.7752.01A	14.6996	0.223395	29.5419	20.6084	1.35462	0.0596174	149.543	6.68392	7.17194	9.08237	22.2489	4.5391	21.5112	13.2765	4.27154	3.66753	3.98193	15.9499	0.11811	17.1992	17.6167	21.2786	47.297	0.242368	4.52393	22.102	12.2434	62.2239	0.258109	0.496381	0.171308	3.07321	26.6821	52.7399	65.1184	0.00621109	10.9329	50.0297	34.2983	16.979	16.6964	0.169738	9.17525	0.143397	0.725492	0.0189676	156.112	17.6026
41	TCGA.YL.A8SR.01B	14.8332	0.180119	19.7952	19.0177	0.836531	0.0503255	136.811	6.72998	8.93019	5.35402	19.0852	3.49937	14.5511	15.4827	4.50929	2.4239	2.87953	13.7882	0.106306	19.1999	13.613	14.8229	68.5473	0.184163	6.17637	17.3761	11.8401	55.5844	0.153417	0.499247	0.104992	2.77114	24.0226	53.6271	66.1437	0.00315169	14.8266	58.6083	38.0749	16.8198	9.48594	0.169528	5.1144	0.135856	0.439065	0.0238994	198.814	14.9095
42	TCGA.FC.7708.01A	13.5889	0.1378	10.0417	17.5823	0.603878	0.0266632	114.726	3.50899	9.73486	3.27006	22.0711	1.42939	12.0419	8.25511	2.38729	1.34049	0.606131	11.204	0.0939798	14.2151	5.81188	5.58938	40.7358	0.104071	3.75317	17.2704	6.51876	45.9001	0.120472	0.374221	0.0528423	2.1801	23.472	55.5717	36.1271	0.00190183	12.0042	47.6034	39.5747	9.7849	7.55881	0.158138	4.56272	0.0674586	0.51791	0.0191127	152.693	12.9128
43	TCGA.2A.A8W3.01A	14.3201	0.157323	12.3418	18.0811	0.685842	0.0304391	103.235	4.32383	7.41595	2.64532	18.7934	1.43293	12.5073	7.02242	2.88064	1.85496	1.01067	10.6632	0.104964	12.1864	6.59807	7.94175	47.2568	0.0933143	4.34625	15.2011	6.48946	26.8199	0.120671	0.38926	0.0501944	1.9922	19.7121	49.7088	50.2506	0.00255819	13.7669	53.4038	33.53	11.8248	8.31697	0.108778	2.50413	0.0283518	0.373611	0.0110075	133.368	11.3798
44	TCGA.G9.6362.01A	15.024	0.186717	23.4646	17.4479	0.81867	0.0409592	124.106	5.99787	8.23361	5.07021	16.2878	2.50369	13.5011	12.8114	3.43159	1.72077	2.34794	12.777	0.104883	18.7565	11.4252	16.9017	80.2305	0.133738	4.77531	16.6303	10.2895	43.9284	0.160195	0.388389	0.0649555	2.2514	17.3866	56.8482	66.8335	0.00310675	14.0971	37.0847	34.8978	15.4852	9.60598	0.0931177	1.73622	0.0521439	0.282112	0.0159041	155.358	13.0414
45	TCGA.WW.A8ZI.01A	14.9504	0.17608	18.0137	15.1506	1.40518	0.0446651	122.594	7.56125	8.28435	3.43933	19.4379	3.03701	14.3081	12.2308	3.0077	2.91945	4.68114	14.2756	0.110986	23.7077	13.485	16.3592	67.5645	0.137313	6.92791	18.8707	8.28338	37.3185	0.219529	0.513868	0.0796948	2.10383	20.6113	50.8107	76.2909	0.00526695	19.3027	60.0628	34.1845	16.8651	11.6448	0.151779	5.09118	0.0699342	0.511285	0.0186433	157.393	12.8012
46	TCGA.EJ.7784.11A	13.1223	0.134254	8.92227	17.429	0.752903	0.0241814	124.698	4.90366	11.7391	2.57705	22.6042	1.82279	13.8428	7.22789	2.30439	1.41098	0.45745	11.4629	0.0932518	17.6597	4.77754	4.85103	30.1785	0.0933526	5.12495	18.3189	7.06302	63.1914	0.151836	0.35939	0.0476906	2.19946	28.7515	59.8749	53.5434	0.00206013	14.6688	56.2233	47.319	8.52754	7.94459	0.230162	6.73943	0.125569	0.633964	0.0201643	168.741	14.6328
47	TCGA.EJ.A8FP.01A	13.4302	0.151371	12.5993	17.9163	0.756035	0.0311571	129.254	4.25508	10.7464	4.20346	22.1626	2.03178	15.0595	8.57178	2.76344	1.75628	0.754722	12.2482	0.0975181	15.6687	6.83943	6.4533	37.6241	0.130441	4.97563	19.9681	8.41257	60.2039	0.159466	0.410251	0.0680246	2.71995	29.0895	57.8224	44.9452	0.00243172	11.3555	57.4851	41.2172	9.97448	9.40858	0.18062	4.99468	0.123085	0.553445	0.0208185	167.825	14.6974
48	TCGA.G9.6370.01A	12.7048	0.147738	13.1001	18.7825	0.86552	0.0304862	157.332	8.24985	12.4453	4.25614	24.2889	1.92089	18.453	6.07309	3.50038	1.6961	0.366776	11.905	0.0959618	13.9868	4.64162	5.73224	26.4573	0.140066	4.0945	19.1033	9.24867	87.1514	0.183665	0.376521	0.0770542	3.0209	34.97	65.2406	59.1509	0.00243587	12.4873	59.4771	55.683	6.32195	11.5891	0.275008	9.48885	0.305264	0.931596	0.0289292	186.206	17.6162
49	TCGA.G9.6377.01A	13.7574	0.202396	17.8689	20.777	0.817863	0.0313409	144.135	4.23031	9.14622	4.44941	21.1145	2.67861	14.3571	11.1318	3.49883	1.74205	1.9824	12.6831	0.101901	16.0944	9.28001	15.9372	44.4229	0.118297	3.69561	18.0709	10.0447	41.529	0.149766	0.376845	0.0675285	2.0986	26.6315	57.722	73.9115	0.00284673	14.9593	49.1172	40.7542	9.86897	15.0899	0.162941	6.24799	0.104619	0.509375	0.0165225	135.091	12.1414
50	TCGA.ZG.A9N3.01A	13.9782	0.0840888	10.399	18.8891	0.488426	0.0140405	96.6579	6.8801	8.45393	1.90612	19.3491	2.62852	10.9315	8.15071	2.3822	1.00016	0.543212	8.62533	0.0921019	9.69834	3.65238	7.87164	31.6077	0.0463322	5.04644	15.7644	7.12019	35.0978	0.0793585	0.23557	0.0269974	1.3598	19.6581	49.7724	44.9924	0.00130332	10.4234	53.2312	30.6492	11.8672	8.86969	0.132456	2.37937	0.0272298	0.307991	0.00955345	176.913	11.7091
51	TCGA.Y6.A8TL.01A	14.4244	0.151888	17.9514	20.1669	0.704917	0.0409996	125.108	7.23515	8.82247	4.56833	22.3902	2.34828	16.6655	12.4729	3.21673	1.97939	2.12478	14.2371	0.106507	17.6726	11.845	12.8401	59.618	0.142153	4.79666	19.2211	8.78365	51.2357	0.149252	0.426628	0.0754476	2.15694	21.5598	55.5337	53.5927	0.0026165	14.8715	51.6791	38.8514	14.2599	9.47826	0.193341	4.6242	0.0688021	0.507252	0.0212452	152.633	13.2871
52	TCGA.CH.5790.01A	14.0614	0.152679	12.1102	18.9531	0.827736	0.0238557	128.85	5.65683	8.68322	2.02712	21.4011	1.27039	13.4463	8.98095	2.3554	1.69892	1.33011	11.2515	0.102083	15.5108	7.55372	10.4824	44.0219	0.0723637	3.97985	14.6589	7.37323	32.6269	0.138584	0.32699	0.0403465	1.65352	21.9199	53.2745	62.6336	0.00281697	20.8598	56.2619	39.3354	11.8246	9.24448	0.107774	3.39082	0.0338341	0.288097	0.0103676	123.398	11.2375
53	TCGA.ZG.A9L4.01A	13.7902	0.168515	12.619	19.0158	0.63916	0.0282085	125.329	3.60985	10.1761	3.59515	21.9869	2.24173	14.5656	7.544	3.4942	1.45998	0.405142	11.5382	0.0956949	12.9902	5.01437	6.03697	37.5393	0.12017	3.57301	16.4476	9.14885	60.8237	0.109834	0.36441	0.0686515	2.54881	26.3148	60.7978	38.2216	0.00179342	12.0898	53.1436	41.1999	11.0854	8.76088	0.0966628	2.42329	0.0605001	0.45754	0.013507	168.829	12.9447
54	TCGA.EJ.7125.11A	13.6484	0.13198	19.595	18.1733	0.587023	0.0439103	124.845	5.88296	12.2893	5.40685	20.6534	3.7895	15.635	12.6391	4.21207	1.62681	1.17792	15.0325	0.0948773	27.6446	9.32678	11.6245	61.2351	0.181746	7.75373	22.6815	9.65797	59.0176	0.151065	0.432891	0.0830691	2.65648	16.6456	57.4318	47.0557	0.00206923	16.6208	48.7195	46.9017	11.7357	6.46771	0.196166	2.93549	0.11005	0.346435	0.0203583	168.943	13.3969
55	TCGA.EJ.5519.01A	15.1131	0.177347	15.6547	19.8493	0.860159	0.0426715	141.012	7.09247	9.03758	3.72806	20.6824	1.46573	13.4718	11.3958	3.701	2.21331	2.90757	14.7008	0.109221	17.8724	10.215	13.0134	59.4178	0.123953	3.81789	16.4314	9.09043	43.6485	0.159163	0.463241	0.0763518	2.08545	28.7862	53.4521	66.167	0.00331172	16.1661	62.401	41.2358	15.0942	9.31821	0.241075	8.639	0.119239	0.595881	0.0267158	178.545	15.8381
56	TCGA.XK.AAK1.01A	14.3153	0.145068	23.0882	23.0632	1.00867	0.0451216	155.582	12.3168	8.14323	7.41332	21.5041	3.81493	20.4596	15.2277	4.45807	2.23621	5.28929	14.1233	0.113416	13.7674	16.87	32.3979	55.4339	0.147521	4.05938	19.6459	11.1826	51.4666	0.167647	0.385847	0.0928381	2.60206	25.9003	51.5987	105.495	0.00515139	18.8802	60.2026	38.5458	11.2383	21.6843	0.12951	5.92143	0.0464655	0.241751	0.0189146	170.969	14.7968
57	TCGA.EJ.5495.01A	13.7672	0.121534	7.13215	16.632	0.554453	0.0227145	105.014	3.51147	10.2484	1.84532	20.7454	1.02978	11.0264	5.85938	2.21737	1.18172	0.276496	10.1329	0.0915486	14.973	3.69309	3.4287	38.4335	0.0824416	4.09306	15.147	5.60049	52.9133	0.0980765	0.35347	0.0406995	1.58859	20.1604	56.0563	28.5945	0.0014168	12.8276	46.3658	39.4898	10.5214	5.74569	0.113505	2.50724	0.0488994	0.477472	0.0148403	171.088	12.2514
58	TCGA.VN.A88O.01A	14.4314	0.155691	19.3295	20.5051	1.0452	0.0397649	120.305	10.2854	10.1141	4.55394	21.1541	3.50951	17.332	11.4467	3.33786	2.00814	2.46667	13.0531	0.105418	18.4325	10.529	13.5647	57.0063	0.145169	6.08396	21.2893	8.53002	48.4092	0.187682	0.43455	0.0853771	2.34208	21.7304	53.0693	68.3627	0.00339604	16.9436	55.0203	38.5046	13.6717	11.7192	0.150595	3.57073	0.0727891	0.336878	0.0183551	157.453	12.753
59	TCGA.G9.6365.11A	12.9777	0.152216	20.4776	19.6425	1.01003	0.0372383	149.022	11.3823	12.2435	5.83598	25.1389	4.47683	21.0431	10.6997	4.03743	1.85341	1.44774	13.6877	0.100116	17.8987	8.55085	10.8986	30.7043	0.173019	7.22527	23.892	10.0752	68.8046	0.23424	0.405963	0.103642	3.24438	29.4038	60.6669	79.425	0.0032615	14.9301	62.3631	48.8314	8.14292	13.6278	0.175566	5.57014	0.154921	0.411029	0.0184837	151.202	13.7795
60	TCGA.HC.8216.01A	14.148	0.12086	12.6702	18.137	0.819333	0.0283003	122.151	7.62683	9.68145	2.84168	20.7137	2.2687	13.4412	11.125	2.88814	1.6822	1.63974	12.2254	0.100274	17.619	9.15595	10.8297	55.676	0.10335	5.85008	19.1439	8.78669	47.2696	0.137692	0.354094	0.0546184	1.86258	20.0176	54.0177	60.0571	0.00257975	17.435	56.5471	38.5051	12.1617	9.47482	0.161806	2.97529	0.0727792	0.441394	0.015327	154.685	13.2819
61	TCGA.2A.AAYF.01A	14.7732	0.174059	20.7836	20.9346	0.777312	0.0443795	129.518	10.6041	8.08248	4.84615	21.2702	2.31428	15.8839	13.5338	3.40516	2.27803	3.92397	14.3934	0.112346	19.9455	12.8445	19.3388	62.5647	0.125787	4.64897	18.6229	9.5545	40.9192	0.16733	0.401957	0.0746077	2.04645	22.6949	52.363	67.9992	0.00363018	22.7549	57.0757	38.6408	14.4746	10.9437	0.185717	7.25694	0.0934352	0.554782	0.0190347	157.229	13.8273
62	TCGA.HI.7169.01A	13.7795	0.280217	24.3548	18.2058	0.749686	0.0693429	141.122	7.64078	9.42343	12.2493	18.1291	3.2583	19.2998	7.01748	5.84684	3.00669	0.413758	13.6597	0.101599	15.3341	7.66461	5.81689	39.7644	0.398896	3.93599	21.7647	11.7068	121.783	0.224928	0.591899	0.241889	4.43949	29.8632	63.6769	30.7241	0.00242067	5.90958	42.112	40.0221	11.8857	9.05863	0.328105	11.7219	1.46804	1.36613	0.0461035	181.688	20.1956
63	TCGA.EJ.5498.01A	13.5619	0.146531	9.15858	17.6057	0.617226	0.0262669	135.95	4.49718	11.1433	2.46978	21.571	1.15764	13.008	6.71677	2.5747	1.34602	0.367785	12.195	0.09379	18.1998	4.20698	4.58487	38.2009	0.0991097	3.99255	16.5953	7.58285	64.8816	0.137843	0.365279	0.0498601	1.96695	25.4347	62.3031	42.6212	0.00168455	14.5138	47.132	49.3292	10.2856	6.8718	0.192011	4.80578	0.107242	0.541824	0.0209025	164.264	13.0822
64	TCGA.CH.5738.01A	13.4495	0.155568	8.27184	17.674	0.665868	0.0243926	118.525	2.79236	8.80388	2.58732	21.5792	1.50615	11.9318	7.79	2.20873	1.46946	0.809733	10.8975	0.0931939	16.9009	5.56786	8.04398	40.4639	0.0921223	3.70698	17.3778	7.29351	51.6196	0.133804	0.355927	0.0467389	1.92634	21.0876	53.9369	41.2714	0.00203795	15.0912	49.9892	40.1141	10.8568	8.13905	0.134162	3.34258	0.0449834	0.362514	0.0149574	132.191	10.1821
65	TCGA.KK.A7B2.01A	12.8857	0.170438	21.3431	20.0406	0.931606	0.0464403	139.134	6.11137	11.1111	7.88801	23.9144	5.66461	20.791	9.68352	4.64563	1.76092	1.44138	13.1743	0.0978534	16.5871	9.89153	12.8478	35.517	0.267315	5.60136	29.7027	10.6055	75.9484	0.212991	0.483154	0.146853	3.25354	25.6196	60.4169	59.3247	0.00293608	9.49441	53.8325	41.014	7.34834	17.5349	0.140278	2.8139	0.118778	0.399765	0.0207339	151.138	12.9318
66	TCGA.J4.A67S.01A	14.0204	0.212751	35.9134	23.7448	1.34739	0.0542181	152.912	11.8161	10.3024	9.83257	25.5753	7.88628	25.2179	17.6185	5.2453	3.16469	5.22897	15.5437	0.113348	18.9858	18.1162	24.2944	51.1224	0.256948	6.57667	30.6577	14.0865	56.5569	0.250248	0.476987	0.160661	3.36134	27.7164	57.3508	84.0872	0.00572263	15.7128	61.7659	36.2393	10.9203	22.312	0.115245	3.48712	0.0894324	0.343396	0.0154064	133.793	13.076
67	TCGA.YL.A9WJ.01A	13.3852	0.13953	11.0746	20.8638	0.685964	0.0278086	110.133	5.57569	9.01309	3.9866	23.0178	2.3616	15.7045	8.45949	2.92528	1.43561	1.00866	11.2459	0.0971646	12.5717	6.69017	7.68458	33.605	0.125333	4.67179	19.6632	7.25554	66.485	0.134643	0.377803	0.0729413	2.23646	25.4582	54.8245	42.6431	0.00232165	11.9907	55.8821	36.7098	9.11387	11.5792	0.145583	5.15906	0.062666	0.406002	0.0176649	164.425	12.7978
68	TCGA.HC.7819.01A	15.0729	0.156431	15.9053	20.4643	0.741759	0.030025	126.101	7.29022	8.47894	2.84526	21.1739	2.00251	14.8162	13.0848	2.57604	1.87611	3.20377	13.4184	0.110882	17.6959	11.3281	17.3704	63.8406	0.0826636	5.2748	15.5495	7.89559	32.1905	0.145335	0.356569	0.0448789	1.80281	22.8114	51.6441	65.9253	0.0031036	23.3375	53.4064	37.9676	15.2045	10.0145	0.0806359	2.45797	0.0179227	0.316747	0.008872	117.427	11.3218
69	TCGA.ZG.A8QZ.01A	13.6328	0.138842	11.5446	17.9414	0.847555	0.0276675	123.074	5.10785	10.9054	3.05703	21.4863	2.32266	14.3885	6.89958	2.59704	1.46805	0.498504	10.4492	0.0970571	13.9479	5.16633	4.99144	35.8364	0.106473	4.33201	19.2797	5.71339	56.4438	0.134935	0.358843	0.0514021	2.27906	23.212	56.9909	45.7931	0.00238047	15.7122	55.2152	40.6616	9.98889	9.12671	0.154383	3.48707	0.0801841	0.549469	0.0166496	177.307	13.0936
70	TCGA.KK.A7AW.01A	13.7088	0.185767	41.423	25.9628	1.54078	0.0913776	175.571	15.5004	7.9103	18.473	24.3837	8.83102	32.7191	15.2467	8.12188	3.85188	9.73694	16.6506	0.113658	15.4793	25.7958	49.833	58.9237	0.592085	4.98925	33.518	19.9394	55.2732	0.264308	0.596611	0.366253	3.7423	25.6097	55.0557	88.1607	0.00884246	8.92771	45.0044	34.8468	12.0152	33.749	0.0765378	2.75741	0.0603944	0.148158	0.0258446	106.263	13.1798
71	TCGA.ZG.A9LS.01A	13.3791	0.128558	8.87908	16.3539	0.572748	0.0271829	95.0876	2.70335	8.72606	3.59657	19.595	1.89138	13.3433	6.61364	2.43767	1.20449	0.394426	10.5807	0.0906046	10.6395	5.09778	3.74319	34.5258	0.126922	3.62171	17.5029	6.40711	61.0566	0.112248	0.387975	0.0599175	2.21316	18.7168	52.8188	24.6069	0.00161501	7.29116	42.4297	32.149	10.5984	7.36217	0.133852	3.59533	0.0922411	0.469724	0.0208408	172.458	12.6591
72	TCGA.KK.A7B3.01A	14.0724	0.168604	17.7838	18.6727	0.861539	0.040743	132.637	4.76581	9.11934	4.80161	21.7439	3.42353	18.45	10.7736	3.72963	1.79747	1.85925	12.5472	0.105191	17.6144	12.4372	11.2961	46.393	0.16735	6.68847	24.0978	9.08426	51.3714	0.188676	0.443293	0.10751	2.24711	22.5159	54.8235	42.6155	0.002996	10.6621	53.1734	37.6854	11.5837	10.6655	0.0969339	3.42551	0.0651722	0.308016	0.0201053	148.174	13.1408
73	TCGA.TP.A8TT.01A	13.9697	0.103806	10.631	17.8376	0.729396	0.0250586	119.856	4.93977	9.63659	2.86258	21.8276	1.55767	11.8102	8.65139	2.21725	1.24981	1.35225	11.428	0.0948143	16.5516	7.13728	9.82872	45.547	0.0949424	4.42305	17.4707	7.31475	40.5796	0.138384	0.388273	0.0488707	2.11895	20.3878	52.6459	50.3431	0.00241991	14.2391	47.5241	37.1297	11.6116	8.64525	0.1378	3.97669	0.0373043	0.261198	0.0215227	142.182	11.8638
74	TCGA.YL.A8SQ.01B	14.7934	0.152138	12.8516	16.3627	0.796441	0.0303655	116.667	5.81612	8.24344	2.66718	19.8364	2.0832	12.5822	9.80301	2.61359	1.77074	1.40213	10.6581	0.107521	14.7093	10.0742	9.31226	52.7819	0.0991887	4.59478	16.9088	7.4973	55.687	0.149422	0.395288	0.0487894	1.97799	20.3755	51.6372	41.3199	0.00265191	11.0006	55.383	31.3594	14.208	8.97489	0.120069	3.03397	0.049219	0.331037	0.014441	145.639	12.426
75	TCGA.G9.A9S7.01A	14.724	0.158334	24.1352	20.6502	1.26336	0.0384785	147.261	7.58503	10.3771	3.96601	21.6483	3.06952	17.0529	13.2451	3.51137	2.55108	3.77723	12.4015	0.115155	16.5284	13.1535	19.4086	55.3334	0.119368	5.53794	20.3666	8.99299	33.7548	0.189093	0.385328	0.0684464	2.00734	26.8523	50.788	89.7001	0.00477512	21.2252	65.9235	39.344	11.9042	16.1	0.10336	2.37932	0.0488398	0.346306	0.0110411	125.917	13.2213
76	TCGA.EJ.5514.01A	14.0641	0.0877983	6.50705	19.8392	0.592056	0.019741	98.6578	6.2238	9.08394	1.50862	19.5178	1.11608	10.7463	6.3378	2.27673	1.12499	0.40024	9.87264	0.092067	15.3484	4.29132	3.69287	41.6242	0.0657918	4.70689	15.5526	4.83136	45.4823	0.0828275	0.303192	0.0332978	1.59842	18.6866	53.5307	39.1107	0.00138951	28.3549	58.8611	38.7622	12.8354	5.84624	0.253876	6.63082	0.0766579	0.912357	0.0173771	185.097	12.5561
77	TCGA.YL.A8SH.01B	14.2906	0.172607	17.8354	20.1577	1.05884	0.048778	125.514	12.1113	10.2471	5.23787	23.731	3.39628	21.5876	13.1258	4.51801	2.61145	2.32812	14.0985	0.108202	17.4363	12.7124	9.43685	50.2088	0.178113	5.31151	21.4055	9.41275	58.069	0.214622	0.488224	0.107637	2.78379	28.0559	55.8705	66.3268	0.00353687	12.5846	62.3335	39.1495	12.0537	11.1847	0.203473	5.88438	0.113746	0.523378	0.023575	177.935	15.1545
78	TCGA.EJ.A8FO.11A	13.2516	0.218075	14.3661	18.3063	0.730018	0.0453705	162.278	4.56957	12.4671	5.83147	25.1913	2.11338	17.2027	7.40007	4.19389	1.84255	0.456878	13.5213	0.0975185	18.615	6.8154	4.769	33.4739	0.199067	4.90741	21.6692	8.67819	100.552	0.215162	0.532437	0.107995	3.47101	31.7572	63.504	48.318	0.00196728	9.39751	56.9089	51.9573	10.2537	8.70001	0.389342	12.7743	0.506066	1.19167	0.0520688	220.187	18.4501
79	TCGA.H9.A6BX.01A	13.261	0.169788	10.4998	16.8067	0.624269	0.0318024	116.254	3.72757	10.7661	4.29036	22.9076	2.14316	15.5339	6.29347	2.99145	1.60828	0.282957	11.9332	0.0922846	14.6876	4.43594	3.21067	29.9827	0.130693	4.26218	19.7673	6.87531	75.4085	0.148589	0.422757	0.0663877	2.89476	25.8735	55.75	31.6074	0.00179887	7.84143	52.3846	39.8928	9.76579	6.3097	0.178355	4.48516	0.14009	0.575408	0.0235621	168.542	15.2663
80	TCGA.EJ.7328.01A	13.5745	0.152867	9.00162	15.3421	0.728107	0.0259689	108.057	2.97794	9.03313	2.57051	19.8525	1.63971	12.4795	7.28539	2.1935	1.48063	0.754467	9.95381	0.0949291	14.2989	5.99467	5.97275	38.536	0.094146	3.82225	17.9671	5.94443	51.7053	0.146309	0.371526	0.0440289	2.11642	19.0338	52.1618	43.3138	0.00236219	10.5736	46.9077	34.4284	10.377	7.9325	0.125286	2.2159	0.0461511	0.35386	0.0150065	142.633	11.4744
81	TCGA.J4.A67K.01A	13.6108	0.201253	21.3473	20.5399	1.02009	0.0420711	139.554	5.3346	7.41694	5.96944	21.8919	4.45478	19.7338	10.7505	3.66718	2.49564	3.0475	12.9016	0.108218	15.2783	14.4336	22.973	47.5464	0.162138	4.3152	25.0028	10.6687	38.5818	0.182152	0.399212	0.0843475	2.53705	20.3467	52.7717	73.3206	0.00453557	12.8996	46.5448	30.8766	10.0831	19.0193	0.0733066	1.39505	0.0197064	0.177621	0.00942716	90.4047	10.0904
82	TCGA.2A.AAYU.01A	15.0507	0.188153	20.2002	21.9687	0.860575	0.0438228	128.094	9.01676	9.75403	4.30653	22.8096	2.63029	17.099	10.9056	3.71744	2.24083	2.29378	15.2227	0.112087	18.4701	10.3889	13.5272	58.1425	0.135455	5.88277	18.3842	8.30881	39.1705	0.159849	0.437738	0.0799083	2.04863	25.7272	53.3437	59.3924	0.00323128	18.7905	57.9818	41.7509	14.1698	9.00732	0.149853	5.68793	0.0728234	0.486499	0.0180068	142.909	14.0226
83	TCGA.2A.A8W1.01A	15.6382	0.169037	24.0723	23.1932	0.988198	0.0386424	130.729	12.5214	7.40134	3.99961	19.0164	3.83094	17.1875	19.8039	3.44536	2.73351	10.9561	15.6252	0.119264	19.5939	21.6164	51.1985	90.5364	0.0990705	7.02763	16.6383	10.0917	17.78	0.187138	0.38092	0.0553754	1.94773	19.8771	46.9534	135.892	0.00619814	38.3541	52.7749	34.2133	17.8869	13.5818	0.118083	3.16293	0.0255479	0.171639	0.00961078	127.972	11.9095
84	TCGA.G9.A9S0.01A	13.867	0.114089	13.5002	22.4515	0.746765	0.0255685	105.792	7.91066	7.62743	3.21058	20.8477	2.40982	14.3777	11.0387	2.69712	1.6481	2.9342	12.7609	0.101501	12.2394	9.68555	12.3762	51.8118	0.091505	4.15366	18.1803	7.16474	32.1276	0.0999722	0.328353	0.0512385	2.04326	20.8034	52.3771	64.1553	0.00287105	16.3617	54.7268	33.1131	10.6112	13.9393	0.125257	2.39885	0.0311472	0.239954	0.0114621	149.367	12.1223
85	TCGA.EJ.A46E.01A	12.8159	0.160583	11.7218	18.557	1.00285	0.0268314	126.339	5.55664	11.7846	3.45928	25.3891	2.57509	16.9786	6.53678	2.88008	1.59259	0.362712	10.9345	0.096222	13.6723	4.64706	4.9174	23.9523	0.106956	4.95158	20.2217	6.26474	64.0314	0.171086	0.353308	0.0567561	2.86367	29.1217	58.894	59.8892	0.00264969	12.2258	61.8923	42.3511	6.51411	11.2177	0.15448	3.65935	0.0926288	0.555928	0.0181806	178.321	14.5874
86	TCGA.EJ.A65J.01A	14.6318	0.155135	22.1891	22.7031	1.01857	0.0434928	134.085	9.48646	8.54807	5.58285	17.2983	4.1383	15.9622	13.7099	4.07817	2.2063	2.08027	12.5237	0.105629	14.8884	11.8933	14.9771	58.6624	0.184607	7.07313	21.0541	12.7419	48.0679	0.15045	0.39411	0.126415	2.40482	28.5617	56.5207	69.5036	0.00357635	21.0872	64.6616	39.9689	14.1066	10.0953	0.168689	9.70364	0.0976543	0.527204	0.0153116	140.128	11.9166
87	TCGA.EJ.5526.01A	13.9869	0.0928295	7.1289	16.8811	0.665527	0.0193865	107.059	5.01531	10.6013	1.57531	19.823	0.709729	10.7244	6.61805	2.05955	1.31127	0.485907	10.015	0.0922888	15.613	3.95987	4.60417	44.2589	0.0660588	3.57712	13.2961	5.67884	39.9409	0.109761	0.320109	0.0327829	1.6456	18.2948	54.817	35.7073	0.00180441	17.1483	52.2524	43.9725	11.1818	5.21312	0.165376	3.54071	0.0434287	0.463909	0.017582	156.661	12.0735
88	TCGA.HC.7075.01A	14.769	0.117307	16.3981	21.6139	0.789931	0.0334001	107.615	12.1218	7.8806	3.29055	21.3155	2.45558	14.0862	11.3921	2.68867	1.73659	2.85441	14.1548	0.103661	16.9155	8.66358	15.7919	57.0977	0.0956082	4.79237	16.2119	7.83915	42.1195	0.126158	0.366304	0.0544619	1.966	17.8101	50.0508	62.0834	0.00310528	19.4545	50.7579	36.9421	15.7706	9.39023	0.141989	4.49436	0.0413678	0.29225	0.0140114	136.275	12.9557
89	TCGA.HC.8262.11A	12.1473	0.162577	9.53205	17.8009	0.667121	0.0199569	136.651	3.07846	11.6948	2.13366	22.562	2.63025	15.6553	6.7469	2.1886	1.153	0.245464	11.2824	0.0903784	14.3664	4.1219	5.51215	18.6568	0.0772011	5.16207	19.2294	7.4258	46.3444	0.155584	0.328853	0.0407626	2.47585	32.7471	60.601	83.7059	0.00193571	15.1773	54.7115	47.342	5.65055	10.012	0.149495	4.32995	0.0765329	0.296123	0.0120011	155.752	12.8123
90	TCGA.EJ.7321.11A	13.1492	0.130521	11.908	18.7467	0.781548	0.0292292	134.753	6.52398	11.5743	4.20557	24.8937	1.87621	16.2844	8.16633	2.83878	1.56769	0.581111	12.2156	0.0961743	15.3355	5.6546	6.10948	32.1552	0.13219	4.56082	19.9272	9.0002	72.6803	0.166521	0.393862	0.070794	2.73075	32.9463	60.4644	48.6624	0.00246856	11.5689	57.3922	46.41	8.42693	10.9404	0.246839	9.70533	0.216801	0.75964	0.0279007	177.865	15.6143
91	TCGA.KK.A8IK.01A	15.2625	0.150178	22.8962	18.953	0.955157	0.0313885	125.574	11.4295	7.68971	3.53957	14.2829	4.1002	14.1861	15.1679	3.64744	2.11146	3.48138	10.1674	0.115262	14.5957	18.4779	22.8756	73.8442	0.100057	6.87413	18.8553	10.4713	23.7383	0.131031	0.348475	0.0607384	1.91564	20.04	44.9021	100.804	0.00443905	29.9748	66.3633	28.9625	17.4724	12.586	0.168529	3.54885	0.0566143	0.356929	0.0161103	138.557	14.0653
92	TCGA.EJ.5531.01A	13.3798	0.108272	10.1758	19.7802	0.686702	0.0267164	133.343	8.31109	10.0162	3.27793	22.388	1.3267	15.9217	6.75856	3.02187	1.43673	0.575988	10.7347	0.0958074	12.9307	4.74579	6.89531	36.6486	0.107673	3.22783	17.5187	7.9295	65.1242	0.12319	0.334577	0.0594614	1.9904	26.2474	59.0602	44.9931	0.00204447	14.1448	58.267	44.0713	8.85814	10.5342	0.197455	6.11409	0.0784035	0.501747	0.0216753	163.801	13.9805
93	TCGA.EJ.5542.01A	14.4696	0.121063	9.72414	18.2085	0.636183	0.0255538	126.722	4.86699	9.72696	1.8618	21.0829	1.16227	11.2309	8.73742	2.34667	1.48104	1.05233	12.7748	0.097954	18.8481	5.9281	8.0875	51.6148	0.078642	4.55394	14.4845	7.78252	40.6302	0.112676	0.347717	0.0390092	1.45558	20.8296	56.1543	39.8959	0.00190795	20.4702	47.8341	42.0364	12.7443	5.4012	0.161807	4.58996	0.0576192	0.499718	0.0148242	158.873	12.6491
94	TCGA.CH.5767.01A	14.6205	0.161613	19.5039	23.5328	0.78398	0.0423716	144.434	9.30282	8.43611	5.06514	21.6917	2.68596	16.566	13.9224	3.87509	2.34235	3.08456	15.2327	0.105791	19.5741	10.1429	18.4345	69.6428	0.155723	5.05534	16.7786	10.4762	63.9078	0.143219	0.40192	0.0942059	2.49198	21.3286	56.7091	60.6746	0.00309199	22.3648	54.2679	41.6251	15.4068	11.2295	0.24562	10.6302	0.12415	0.575667	0.0308532	175.483	13.3151
95	TCGA.KK.A6E6.01A	14.1245	0.170741	17.0393	18.9963	0.763272	0.0340332	140.799	4.40893	10.448	4.00639	20.9007	2.42767	13.575	9.50304	3.46616	1.81896	1.05485	12.4695	0.101637	18.8298	8.69803	9.56905	52.3541	0.132883	4.89881	20.868	9.79819	58.8254	0.142117	0.401255	0.0725546	2.29739	24.8563	59.3475	49.5969	0.00250546	16.3874	55.8022	40.7724	11.7883	10.1178	0.10866	2.94136	0.0684926	0.279104	0.0161138	146.981	11.8096
96	TCGA.CH.5743.01A	12.475	0.12658	7.80172	17.9948	0.760641	0.0181228	119.007	4.18655	12.257	1.98413	24.1485	2.06826	14.7813	5.59158	2.01694	1.23224	0.255309	10.0217	0.0882186	14.0262	3.02627	4.11071	21.676	0.0711582	4.44622	18.3111	5.6901	63.2609	0.144274	0.302464	0.0365099	2.15625	25.8035	58.1969	59.1672	0.00197765	13.5609	53.7327	44.3687	6.86636	10.1415	0.125005	2.60174	0.0479351	0.323796	0.0126525	149.001	12.1519
97	TCGA.HC.7821.01A	14.703	0.173326	10.8975	17.2221	0.652202	0.0286299	110.116	4.28203	8.33649	2.81236	20.3873	1.30705	11.4903	9.58732	2.71459	1.41347	1.20983	12.1145	0.0979742	14.499	6.8539	6.20556	52.8613	0.108432	3.74418	13.8515	6.54108	49.906	0.136508	0.410446	0.0593444	2.02424	22.0794	53.8176	34.5748	0.0019714	9.37498	46.3058	35.4137	13.7344	7.17488	0.0907426	3.31414	0.0464559	0.434106	0.0169308	168.192	13.045
98	TCGA.HC.7752.11A	13.3024	0.158033	11.544	16.0465	0.679126	0.0336718	115.654	3.66158	10.646	4.88804	21.4931	1.9344	15.4745	5.79098	3.11077	1.8227	0.268558	11.5493	0.0924841	13.4239	4.08794	3.08732	33.0478	0.143432	3.6815	19.3936	7.13657	79.7328	0.144131	0.417957	0.0709084	3.12637	26.2043	58.721	28.6188	0.00195975	7.88804	48.091	40.037	9.99097	6.84292	0.182044	4.8034	0.175474	0.608277	0.0247434	180.919	16.6098
99	TCGA.M7.A720.01A	13.2614	0.147658	20.4411	19.918	0.946217	0.0411596	157.858	8.16188	11.7597	5.54039	26.8547	3.13489	20.8018	9.7821	4.00753	2.19554	1.69778	14.2188	0.10239	18.2381	8.54564	11.8942	40.4925	0.173663	5.76319	21.9567	10.5671	64.2306	0.209873	0.464143	0.105692	2.9391	30.9358	61.3967	53.1096	0.00303622	12.4728	62.2938	46.4515	8.7058	13.0634	0.209549	7.67166	0.149909	0.535635	0.0231024	168.293	15.8829
100	TCGA.HC.8265.01B	14.1841	0.0456108	2.11267	16.6232	0.711144	0.016878	83.7911	7.63493	12.2601	0.722204	17.0631	0.404293	11.2829	2.53508	1.645	0.884552	0.217424	8.9135	0.0759013	20.5857	2.33365	1.97153	48.8459	0.0712699	6.54294	13.1193	3.28072	55.2005	0.111425	0.324499	0.0278941	1.00657	6.8129	57.777	16.5525	0.00135697	23.6344	28.6129	47.8532	23.144	2.06115	0.0599152	0.942378	0.00539001	0.0815344	0.0238932	170.287	9.55807
101	TCGA.HC.8264.01B	14.4407	0.140477	12.1368	18.3594	0.514767	0.034897	98.6724	4.87202	8.99056	3.61233	20.0645	1.53358	11.5542	7.99084	3.05125	1.57924	0.526195	11.956	0.0962924	16.1574	5.54804	4.0543	57.2367	0.129	4.00752	16.1567	7.0205	46.7176	0.105235	0.435409	0.0680074	2.31137	18.9688	54.4667	22.8694	0.00159073	12.1144	47.8033	38.0094	13.5103	4.51872	0.21657	5.59371	0.0894793	0.847662	0.0274512	182.336	15.387
102	TCGA.HC.A4ZV.01A	14.244	0.0991282	10.4684	17.4829	0.647476	0.0168842	94.1663	5.3822	8.30835	1.85678	18.5122	2.07283	11.5949	7.07136	2.59109	1.18253	0.516055	9.86499	0.0962442	9.61817	5.73251	4.59066	36.8317	0.0737221	5.3177	15.0049	5.66641	62.2464	0.0905424	0.299472	0.0433199	1.24709	16.4236	50.2762	33.8451	0.00171082	11.407	53.4951	33.4739	12.7294	7.49619	0.118304	2.68681	0.046174	0.44985	0.0155314	165.004	11.9893
103	TCGA.HC.8261.01A	14.314	0.124031	17.3427	19.6951	0.914701	0.0397747	127.705	9.67	9.85673	4.19613	23.6541	2.64837	17.3336	12.0515	3.47134	1.8653	2.60722	13.4368	0.107103	17.1879	12.1862	13.945	53.8531	0.134511	5.04533	20.9698	9.12819	42.9536	0.161018	0.419486	0.0788553	2.1057	24.4908	53.23	57.647	0.00338644	17.9679	60.5344	38.6353	12.1993	13.2347	0.134538	3.64663	0.0531595	0.381018	0.0157157	148.223	12.6321
104	TCGA.G9.6356.01A	13.6475	0.178483	12.4667	17.662	0.753698	0.0311579	134.346	4.74604	9.99314	3.5104	20.8036	2.03246	15.1512	8.12193	2.77012	1.69438	0.933793	11.9815	0.100878	15.9619	7.32696	7.43815	35.839	0.114367	4.23801	19.6564	8.33426	63.9405	0.173148	0.401144	0.0616663	2.21362	26.24	57.8153	54.8865	0.00256252	13.0641	53.3198	43.6324	10.1529	10.4267	0.156471	4.18127	0.0817212	0.465382	0.0179	134.63	13.3125
105	TCGA.ZG.A9NI.01A	14.3641	0.216232	27.3353	19.6842	0.763379	0.0573814	137.9	7.71744	8.92261	6.7939	20.6512	3.09194	18.0319	9.95559	6.98072	2.94664	1.45649	14.2487	0.109843	21.5787	11.8481	10.3629	56.3978	0.258028	5.09556	22.7142	14.5502	106.132	0.179293	0.583976	0.180978	3.05736	26.9042	58.8985	42.4645	0.00273275	10.5781	66.3421	37.7165	12.5524	10.8519	0.18959	7.14714	0.40696	0.699713	0.0335573	231.858	15.7166
106	TCGA.HC.7819.11A	13.6411	0.14214	14.0417	18.726	0.662102	0.0279429	127.979	7.57834	10.8154	3.28675	22.848	1.64033	16.4559	7.52201	2.8442	1.79782	0.573083	12.4178	0.10089	15.8245	4.99743	5.89573	34.428	0.101494	4.67491	16.4429	7.79649	55.9804	0.151458	0.359957	0.0572974	2.38219	29.6008	58.8903	46.6734	0.00226158	12.9279	59.9446	44.3801	8.08276	7.49695	0.182237	5.90907	0.127482	0.667055	0.0164763	157.28	15.6765
107	TCGA.HC.7078.01A	13.882	0.149881	16.1659	18.4681	0.819349	0.041636	127.193	5.70144	8.47726	4.65688	20.7358	1.95189	16.9644	10.1973	3.85228	2.23183	1.92497	11.9058	0.105961	17.4438	11.6057	10.722	50.5762	0.173771	5.0529	21.0076	9.68501	62.2545	0.200181	0.465165	0.103444	2.19432	22.8571	56.1	64.4654	0.00290964	16.8189	63.8678	39.4	12.9117	13.5312	0.232787	9.9669	0.133414	0.558715	0.0357435	178.948	14.4922
108	TCGA.EJ.7782.01A	14.4929	0.119174	10.7581	20.2922	0.832406	0.0280836	114.586	8.87696	9.31681	3.26793	21.1975	1.84244	15.443	8.41907	2.65681	1.53388	0.896259	10.3304	0.100326	11.7659	6.82573	5.83965	41.583	0.102107	4.45538	15.8899	6.52093	57.5358	0.122698	0.348059	0.061029	2.04859	27.0228	54.7691	53.8847	0.00263449	18.0308	65.2694	40.9996	13.4698	8.80246	0.176121	7.96623	0.0843827	0.723525	0.0218297	187.885	14.6308
109	TCGA.HC.7740.11A	12.8416	0.108976	12.4028	17.0643	0.70037	0.0443006	140.264	4.07427	12.2081	4.29978	24.5501	2.15811	16.6049	6.28445	3.33457	1.358	0.120816	10.2185	0.0923622	16.2488	4.13285	4.43237	30.0017	0.183674	4.71929	20.1989	5.71121	39.4841	0.119093	0.399643	0.0821129	2.37692	24.5414	60.4828	39.912	0.00162875	11.2459	48.5103	44.0317	9.55979	7.94753	0.246296	6.91824	0.157259	0.811266	0.0306377	196.697	18.0636
110	TCGA.HC.7737.01A	13.4118	0.135326	10.5273	20.132	0.648095	0.0263574	132.827	5.34858	10.1165	3.77846	22.6133	1.98871	15.2801	8.81719	2.85063	1.35864	0.607773	11.3761	0.0928983	13.7964	5.32042	7.32313	38.0496	0.117113	3.83379	18.1964	7.75292	60.8186	0.118718	0.36846	0.0647199	2.39303	23.4677	60.7131	42.7647	0.00202372	15.0803	52.2969	41.7451	10.3018	11.1053	0.182794	4.75003	0.0758583	0.550529	0.0208409	159.057	12.9438
111	TCGA.H9.A6BY.01A	14.8563	0.26581	32.2987	21.5219	0.975789	0.05727	145.293	8.74325	6.89384	8.44621	20.3025	3.61778	21.5542	14.547	5.06072	3.9883	5.58567	15.6452	0.123643	16.2959	22.4859	29.4579	70.288	0.199001	3.91028	21.2393	14.684	39.0066	0.212118	0.485379	0.112768	2.73254	24.2638	52.5364	79.6835	0.00547912	11.9701	52.1562	33.9667	13.0963	15.5025	0.086087	2.3544	0.0483504	0.267277	0.013098	107.685	12.1444
112	TCGA.J9.A8CP.01A	14.5136	0.182919	17.9024	19.256	0.681739	0.0530193	142.922	7.28613	10.0271	6.83409	19.2165	3.12363	15.2693	12.2945	4.49814	1.78432	1.61728	11.8934	0.103993	17.9257	11.9379	12.5057	61.9996	0.203578	5.14216	20.9329	10.9928	63.4194	0.165883	0.491965	0.106816	2.78862	26.6589	56.5627	55.5072	0.00272959	15.9505	56.8453	42.3667	15.7604	10.2872	0.222041	7.41862	0.156051	0.822787	0.0316411	158.004	13.6738
113	TCGA.EJ.A46B.01A	14.1283	0.170564	22.116	19.9079	0.954294	0.0477188	143.91	9.42511	10.7326	6.04229	23.4925	3.17512	18.6161	12.8645	3.96834	2.4437	2.22924	14.4313	0.109596	18.3222	11.966	12.6998	49.7544	0.186294	6.65943	21.4934	10.6871	59.882	0.215094	0.468533	0.110499	2.97772	30.8646	56.769	69.639	0.00390102	14.5809	67.6704	43.6055	10.9392	11.5369	0.230878	9.11876	0.198182	0.660643	0.0264468	174.885	16.524
114	TCGA.VN.A943.01A	15.743	0.184685	31.1555	25.2446	1.11335	0.051292	142.563	12.6224	7.43367	5.14824	21.5374	4.7805	19.0946	20.4816	3.72138	3.47677	11.0935	16.3528	0.124398	21.1416	22.9151	44.3901	83.5009	0.118759	7.86819	17.6951	11.2096	27.3817	0.179516	0.396345	0.0830891	2.26392	23.4441	47.7003	125.4	0.00625038	35.6529	62.9459	37.1135	19.502	15.3667	0.106303	4.92094	0.0236087	0.325589	0.0106434	135.005	12.8577
115	TCGA.HC.A9TH.01A	14.046	0.10967	12.2985	21.6251	0.79831	0.0188684	101.783	8.80835	9.95558	2.74992	23.9662	2.63068	14.9817	8.8701	2.43727	1.33289	1.11596	12.3539	0.0964713	12.8009	5.05916	6.05953	35.6852	0.0726206	5.35723	18.6185	5.91474	38.8511	0.107953	0.320271	0.0439946	1.66707	22.6554	56.1407	36.3588	0.00220239	13.8113	55.6738	38.2267	11.0526	8.93736	0.128817	3.89303	0.0680016	0.432929	0.0124063	182.029	14.0682
116	TCGA.G9.6499.01A	13.8801	0.19728	24.137	22.0786	0.780614	0.0442145	143.179	7.32967	9.51168	6.04545	22.5719	3.51368	19.5682	13.4344	4.17262	1.97062	3.07526	15.1286	0.10607	21.6821	12.7402	19.6359	56.8959	0.156783	4.78532	21.9337	10.2878	55.5068	0.172821	0.417959	0.0907981	2.60479	23.4259	55.4214	70.0032	0.00301512	17.8341	51.3347	41.1939	10.3427	14.2084	0.140779	3.76799	0.0665202	0.357283	0.0144774	137.638	11.1884
117	TCGA.CH.5764.01A	14.249	0.144224	9.93672	18.8321	0.703242	0.023186	128.966	4.78914	8.72671	1.83194	21.4989	1.12426	12.3879	6.50766	2.40803	1.73471	0.928593	11.1934	0.100446	17.3104	5.30631	7.84966	42.6161	0.0705446	3.90423	14.8521	6.98994	42.1102	0.132731	0.33315	0.037796	1.61447	19.5987	52.9364	54.1981	0.00217909	21.0482	53.1956	41.6486	12.4715	7.99359	0.0990894	1.92829	0.0280341	0.329711	0.00962368	129.405	11.0041
118	TCGA.EJ.5504.01A	14.4575	0.134334	11.4493	19.7385	0.597808	0.0304471	125.027	5.0977	8.80736	3.22047	20.3774	1.27784	12.5863	9.11164	2.96129	1.51867	1.25623	12.6698	0.0996986	16.2678	7.55059	9.57131	56.7492	0.107867	3.54148	14.8654	8.35129	56.5348	0.105259	0.372238	0.0568916	2.04999	20.791	56.9484	39.0776	0.00208907	15.544	49.6267	42.4576	13.5364	6.68107	0.200522	5.79118	0.0731741	0.626571	0.0195983	179.578	13.6655
119	TCGA.J4.A67M.01A	13.2852	0.196037	20.9352	19.6144	1.01492	0.050011	142.96	6.27984	8.99743	10.9664	21.9345	4.81994	19.0261	11.3221	4.5476	2.41029	2.44747	12.9628	0.10274	15.2809	12.6452	16.2091	42.8568	0.284578	3.99574	27.4505	12.1409	65.2815	0.203137	0.504042	0.153262	3.35641	26.8028	56.1456	57.8	0.00398843	9.86602	50.3089	35.5648	9.23372	17.3825	0.151254	4.11073	0.126921	0.368248	0.0225231	140.784	14.9509
120	TCGA.HC.7742.01A	14.5141	0.163329	18.4618	21.1996	0.880153	0.0370858	146.205	7.12326	10.2209	5.35968	22.1944	3.11514	15.7668	11.5164	4.50197	2.04889	1.31704	12.7043	0.105654	14.2318	7.76513	9.05776	47.6818	0.152133	5.88497	18.1751	11.4747	61.211	0.134572	0.393625	0.104135	2.15256	32.6018	60.8314	53.5009	0.00250077	15.6795	66.6824	43.6954	11.9249	10.3443	0.313038	12.7552	0.554283	1.19024	0.0269691	199.199	18.1906
121	TCGA.CH.5794.01A	14.4213	0.203515	17.5362	22.5337	0.929819	0.0302844	154.404	7.66891	10.187	3.70603	24.1207	3.29311	19.2812	10.2428	3.27308	2.11995	2.29711	13.423	0.109964	15.3361	9.443	16.3622	47.4627	0.100874	5.17568	20.0417	8.48026	39.9365	0.167407	0.366516	0.0639445	1.85454	28.3432	57.1452	71.4673	0.00357057	23.2856	60.2253	43.2385	11.8497	14.4669	0.114346	4.21396	0.0623879	0.439889	0.0137537	119.139	11.6143
122	TCGA.YL.A8HO.01A	13.994	0.144483	13.642	15.9283	0.713895	0.0408925	104.204	5.21437	9.50167	4.96934	18.839	2.93946	14.698	9.95105	3.41699	1.62674	0.845015	11.2768	0.0974902	14.2489	7.83037	6.83665	41.4061	0.209925	5.14946	22.4306	8.19383	77.92	0.147938	0.466202	0.110564	2.52216	21.3696	52.6566	36.5335	0.00243666	10.569	51.8158	34.1812	12.8009	8.35414	0.201993	4.82292	0.119393	0.604488	0.025962	176.582	13.5351
123	TCGA.KC.A7FD.01A	14.4699	0.207431	18.2101	22.2653	0.807094	0.0230372	119.091	5.80602	7.63889	2.68768	19.7828	2.72479	15.1274	10.5723	2.4508	1.77037	2.86364	13.7976	0.10563	15.2944	9.16394	17.6833	47.0536	0.0650856	3.93572	14.2802	7.1807	26.2739	0.13526	0.330489	0.037991	1.76186	20.9801	47.7454	79.3564	0.00339368	16.6214	48.0824	34.3699	13.0377	10.2977	0.0547358	1.1253	0.0103497	0.122749	0.00556084	78.1119	8.84359
124	TCGA.EJ.7794.01A	13.6305	0.122909	9.0111	18.9977	0.710418	0.0269241	125.837	5.63568	9.29748	2.99189	22.9222	1.32819	14.5954	7.37674	2.69986	1.62316	0.724014	11.4575	0.0971432	15.5909	5.50084	6.93329	40.1383	0.110541	3.72437	17.3867	7.95868	73.4122	0.128981	0.365722	0.0587586	1.98647	25.9014	58.6434	39.9951	0.0021838	15.6049	57.8728	43.5227	11.0697	9.1111	0.219036	7.69968	0.081502	0.895395	0.0237074	163.736	13.7736
125	TCGA.YL.A8HM.01A	15.2576	0.102669	12.8201	20.6713	0.857705	0.0337368	112.875	10.7272	8.3786	4.3271	19.0513	3.46144	15.1194	17.1165	3.38028	1.76756	3.7257	11.8929	0.104079	14.444	12.7322	18.6271	78.6625	0.124948	4.43185	18.7166	9.78528	21.8272	0.111113	0.403965	0.0700514	1.53586	20.8306	48.6394	62.2366	0.00313072	17.1758	56.6202	28.9467	19.5304	12.1028	0.162261	4.40003	0.0434969	0.222107	0.0169461	164.14	12.0428
126	TCGA.HC.7740.01B	13.317	0.0537984	2.26798	14.4588	0.745928	0.0256172	110.046	6.86578	14.1441	1.42369	21.3546	0.557989	14.2378	1.62465	2.2014	0.876452	0.0583536	8.4949	0.074062	20.7791	1.83147	0.535214	28.6684	0.141092	6.89021	18.137	2.60881	133.914	0.148729	0.429429	0.0604896	1.47672	10.4057	63.8964	10.9367	0.0012205	16.5961	32.6888	55.1093	18.666	2.34235	0.131611	3.67332	0.0271014	0.385162	0.088501	208.099	11.8598
127	TCGA.HC.7080.01A	15.1303	0.158541	21.0283	20.7806	1.18619	0.0573426	140.885	15.2136	8.76405	6.48893	19.9666	3.67472	20.0408	15.9628	4.2877	2.65202	6.60304	12.9893	0.116704	17.2947	17.0568	24.7338	67.093	0.206465	7.8395	21.9061	10.5172	38.7549	0.20619	0.498993	0.125369	2.41851	25.7408	51.9295	97.0157	0.00568285	23.442	62.3573	37.9147	16.2387	16.4126	0.124355	5.48122	0.057372	0.333075	0.0220705	170.74	13.6575
128	TCGA.HC.8259.01A	15.1709	0.173535	22.0549	21.4146	0.917984	0.0462792	138.059	9.1695	9.18401	4.41731	22.9776	2.64499	16.0715	14.6087	3.54234	2.61704	4.05881	15.1672	0.11519	20.8956	15.31	21.2984	67.8197	0.125405	6.01402	19.6068	11.0303	38.0594	0.179794	0.414089	0.0744052	2.05565	23.8872	51.9095	69.3443	0.00387409	20.9784	59.4113	41.0662	15.8456	9.96442	0.157412	5.52462	0.0594991	0.403289	0.0177308	132.868	12.6264
129	TCGA.XJ.A83H.01A	13.5262	0.174241	15.6168	21.4053	0.825496	0.021546	135.328	6.83787	9.4309	3.36364	22.61	2.98288	14.811	10.6528	2.94193	1.82583	1.1746	12.4825	0.102621	13.6665	7.29218	10.9101	37.9619	0.0905537	4.4786	17.0421	8.78888	56.3805	0.139902	0.314498	0.058739	2.23488	27.1333	58.1698	73.2329	0.00290103	15.5612	59.0644	39.539	8.02163	16.2737	0.116514	2.98619	0.0620358	0.371908	0.011144	141.576	13.6435
130	TCGA.EJ.7793.11A	13.6708	0.157098	12.5785	17.6542	0.654131	0.0375594	131.62	4.31123	11.4564	4.19683	22.5577	2.33916	15.761	8.98406	3.27024	1.74417	0.663931	13.0119	0.0949071	19.9648	6.38342	6.19309	43.9675	0.155758	5.67162	19.5789	8.95133	73.2566	0.169138	0.457082	0.0784172	2.54857	26.5507	58.2436	39.5799	0.00198921	12.8711	55.5837	46.7499	12.1401	6.95048	0.253041	6.77245	0.157159	0.766715	0.0263875	166.123	15.2043
131	TCGA.J4.A83J.01A	13.8966	0.120444	17.109	22.4212	0.998831	0.0280545	140.565	10.4549	10.6698	4.74138	23.974	3.98306	18.8505	11.7232	3.22414	1.71359	1.68088	11.9772	0.102467	15.7531	8.60086	13.47	47.7854	0.125878	5.29162	21.5389	9.59003	66.6862	0.143448	0.348776	0.080001	2.28489	26.7355	58.3035	63.1187	0.00294088	19.5445	62.6212	41.9397	10.7487	15.4797	0.156746	3.49288	0.0593817	0.439762	0.0160753	150.165	12.8036
132	TCGA.G9.A9S4.01A	15.2333	0.24271	19.3418	18.7357	0.922369	0.0294208	125.734	7.47972	8.23472	2.95177	18.798	3.03268	17.4482	11.9722	3.20681	2.23671	1.69039	12.7145	0.117642	12.9324	12.0813	13.2372	55.4126	0.086451	4.37349	17.316	7.39036	34.0547	0.197744	0.358877	0.0488742	1.84776	22.0818	51.2994	86.5013	0.00377447	15.2172	53.438	34.8378	14.5074	13.6495	0.0889763	1.3098	0.0337209	0.415371	0.00893082	105.284	13.4751
133	TCGA.X4.A8KQ.01A	13.7158	0.189671	17.8931	17.4546	0.781842	0.0300256	130.052	4.59798	10.8613	4.54145	20.7239	2.61427	14.0015	10.0301	3.63711	1.72651	0.758268	11.7583	0.0995597	14.7461	7.52579	7.74293	43.9752	0.136698	4.06302	20.5364	8.48615	72.41	0.158532	0.389838	0.0794177	2.83022	24.1383	57.5454	50.8787	0.00249696	10.7975	49.9002	36.4591	9.48418	10.9514	0.120434	2.59654	0.0704533	0.343408	0.0151187	147.889	11.2989
134	TCGA.EJ.5507.01A	14.3856	0.0952254	12.5901	19.7563	0.770584	0.0244321	126.248	8.31606	11.4811	2.45972	22.0146	2.23368	12.8877	10.1705	2.82318	1.24164	1.26447	11.6986	0.0982216	15.5527	6.53186	7.04989	49.626	0.082547	5.99582	18.4146	7.00699	38.8958	0.102873	0.316024	0.0462088	1.62502	24.2757	55.8619	49.9226	0.00219379	27.9042	66.1878	42.0721	12.6526	8.47134	0.18791	6.04412	0.0674596	0.553398	0.0186672	186.886	13.5442
135	TCGA.CH.5745.01A	13.3124	0.13504	9.49177	17.247	0.696824	0.0256435	115.978	4.06094	8.90176	3.00352	21.9947	1.21868	12.2245	6.44344	2.39932	1.48081	0.634828	10.3863	0.0949184	15.0402	5.15569	6.20487	34.8934	0.0894937	3.43699	15.7695	6.76488	49.9179	0.129068	0.368317	0.0458461	2.18137	20.8144	56.4717	34.9352	0.00204557	11.5579	47.1822	38.2287	8.97601	8.39386	0.121498	4.33212	0.0424375	0.374539	0.0158461	141.162	12.0798
136	TCGA.HC.8258.01A	13.4816	0.142354	16.3141	20.6021	0.89803	0.0341669	139.442	7.5782	10.5501	4.91313	24.3497	2.94443	18.911	11.1289	3.23704	1.77832	1.53709	12.8611	0.103509	15.0529	8.94611	11.3116	36.8434	0.140266	5.21762	21.9194	9.31384	63.9892	0.169983	0.390337	0.0805847	2.45753	30.2549	58.9518	66.499	0.00331337	15.806	62.251	43.2144	9.30151	15.5356	0.176755	5.14015	0.102033	0.457015	0.0172215	149.58	12.9752
137	TCGA.HC.8258.11A	12.5438	0.118252	14.4275	19.5152	0.75109	0.0430104	146.409	5.67249	11.1491	5.15158	26.4196	2.83919	18.3604	7.84275	3.62399	1.50203	0.295639	10.8357	0.0929933	14.1175	4.9617	8.99333	26.4757	0.177124	3.73897	18.9542	6.86449	38.2573	0.113526	0.349749	0.0919266	2.20035	27.1824	57.5678	54.9513	0.00201643	9.14075	48.9375	43.0257	7.36683	10.1546	0.224635	5.55357	0.127733	0.616556	0.0273439	173.378	16.5575
138	TCGA.HC.8257.01A	14.9379	0.178382	15.2132	18.5053	0.814822	0.0369585	132.535	5.57386	9.03302	2.82765	20.1781	1.94667	14.7552	11.3007	2.5298	1.91219	2.62223	13.2738	0.11051	20.8996	13.437	15.8592	61.4044	0.103926	4.97321	18.7531	7.69166	36.9926	0.186352	0.455518	0.0527195	1.97248	22.677	50.1787	80.4057	0.0037867	19.8182	53.9459	41.0357	15.8535	9.79362	0.130436	2.53054	0.0325966	0.306316	0.014147	133.265	11.583
139	TCGA.XK.AAJR.01A	14.406	0.172773	16.1888	20.8401	0.820129	0.0352141	137.295	8.92501	9.34109	4.47286	23.217	2.87894	16.4782	12.2803	3.585	2.17936	1.84014	13.6108	0.107036	15.29	9.38391	11.7935	47.5076	0.127253	4.5239	17.1634	9.70671	51.7274	0.149278	0.40027	0.0750564	2.49298	28.8148	56.0279	59.2105	0.00294521	13.3912	62.6698	40.6532	11.3704	10.9248	0.147277	4.84986	0.0783599	0.560573	0.0163193	154.954	15.7067
140	TCGA.EJ.A7NG.01A	13.5033	0.152739	15.5104	18.6544	0.795716	0.038105	131.544	6.09002	10.9678	4.80296	25.5527	2.3713	17.3476	8.01359	3.5338	1.91782	0.944118	13.3726	0.100371	18.515	6.59027	7.32258	40.0545	0.15934	4.9555	21.0842	7.39217	71.0972	0.178685	0.440122	0.0861706	2.48584	26.5308	58.573	41.1159	0.0024219	12.5315	57.2022	43.1876	9.15494	9.47801	0.192497	5.25245	0.118454	0.589093	0.0247224	180.057	14.2138
141	TCGA.J4.8198.01A	14.5251	0.151891	13.8136	17.2694	0.732054	0.0365606	117.392	7.06121	9.01816	3.06263	21.5775	1.3152	13.2186	8.56011	2.98097	1.85826	1.21345	12.9944	0.105369	17.8295	8.45454	8.31755	54.3858	0.108643	4.24684	16.3447	7.77768	48.2009	0.152719	0.436975	0.0564765	1.89664	21.2186	55.8058	41.809	0.00256399	14.2166	51.4497	37.4414	13.2008	7.45816	0.158149	5.43531	0.045371	0.431167	0.0177763	174.385	14.006
142	TCGA.ZG.A9KY.01A	15.8056	0.126574	12.7087	16.4487	0.82704	0.0361943	103.786	12.5685	9.33165	2.16339	16.0913	2.54114	12.3131	9.6032	2.76329	1.50026	1.92685	11.735	0.103798	14.299	9.40099	9.39313	59.885	0.108809	7.99768	17.6591	6.62205	40.8153	0.175627	0.422022	0.063797	1.47465	17.4979	44.4412	69.2705	0.00303562	12.6171	53.6348	32.5031	23.1382	7.17657	0.109778	3.54306	0.0409023	0.310283	0.0164638	152.122	11.9568
143	TCGA.V1.A9O5.01A	14.0808	0.108116	13.8167	20.1424	0.6601	0.0247367	114.892	5.71897	9.39446	3.45996	18.3635	3.42615	16.8815	9.84033	2.94007	1.19189	0.787279	9.71753	0.0986478	10.3707	7.27332	5.43538	49.5398	0.10803	6.17138	22.6977	8.43912	43.6239	0.117648	0.366954	0.0621913	1.89917	25.6043	56.3358	39.4872	0.00200736	11.0409	53.7098	32.6666	12.2647	11.5097	0.125797	2.43586	0.0602116	0.34089	0.0125628	127.678	10.6943
144	TCGA.KC.A4BR.01A	13.5315	0.218462	15.7492	19.4833	0.66421	0.0428219	127.521	5.82009	10.2398	6.18647	22.5597	2.18338	17.0887	8.30745	4.19127	1.7259	0.561753	12.2826	0.097479	16.8304	6.4218	5.55339	40.3248	0.21621	4.1631	21.7274	7.4789	80.2269	0.17221	0.497395	0.11902	2.93796	23.5021	60.917	37.0784	0.00193739	10.0511	46.7214	39.295	10.7486	9.76455	0.297537	7.96856	0.208306	0.797933	0.0358239	175.3	14.5456
145	TCGA.EJ.5524.01A	14.4426	0.117264	7.28058	16.3118	0.607105	0.0191928	105.475	3.78487	9.59123	1.33817	19.4663	0.918195	9.49167	7.15308	1.89712	1.29983	0.561735	11.0269	0.0935026	16.7324	4.56625	5.05173	47.3157	0.0609957	3.93789	13.1235	5.58005	41.5204	0.106675	0.319234	0.0309433	1.5583	18.3639	53.6448	32.8761	0.00180057	15.9989	46.6855	40.1629	13.7076	4.93021	0.116815	3.04962	0.052512	0.408018	0.0125299	157.802	11.478
146	TCGA.EJ.7792.01A	13.8355	0.137071	7.83354	16.6379	0.548148	0.0312205	98.3588	4.6313	8.73439	3.16836	20.0398	1.22832	11.697	6.64908	2.44623	1.31923	0.340243	10.8655	0.0912992	16.0055	4.83219	3.88315	40.6729	0.117816	3.74923	16.3348	6.44437	74.4896	0.119439	0.390624	0.0539997	2.15973	19.3939	55.9036	24.2395	0.00146015	10.0587	42.3158	37.5564	12.6472	4.85655	0.25566	5.6996	0.115367	0.695548	0.02546	175.928	14.1514
147	TCGA.ZG.A9L5.01A	15.3301	0.183439	15.3931	17.4521	0.578097	0.0314136	109.408	4.4844	8.20201	2.71464	18.053	1.497	13.1523	11.4463	3.45322	1.77928	1.39933	12.3163	0.106827	14.0864	11.688	10.5009	71.0831	0.103298	4.72981	12.7494	7.28366	36.3606	0.147786	0.421986	0.0630513	1.75923	17.6969	50.3339	49.1307	0.00232759	10.9461	49.1776	35.3654	16.4184	6.18385	0.0786075	2.13904	0.0256622	0.323209	0.0129138	152.274	12.1997
148	TCGA.FC.A8O0.01A	14.0304	0.174497	20.4988	18.6815	0.954702	0.0421052	129.436	6.63536	10.8459	4.44826	23.3977	3.19335	18.0436	9.68578	3.64718	2.49167	1.38142	14.2254	0.107946	20.3477	9.20629	9.68826	39.732	0.149316	7.43715	23.1139	8.45763	50.2429	0.209749	0.446285	0.0816624	3.16103	28.7114	56.2595	60.2213	0.00354955	12.0829	61.7449	40.1392	10.4348	8.30495	0.169329	4.00893	0.131297	0.560868	0.0190707	151.089	15.3322
149	TCGA.EJ.7784.01A	14.8992	0.143787	12.193	17.5828	0.855245	0.0262522	122.573	5.63409	8.40577	2.04735	19.3362	1.56787	11.2918	10.2571	2.24264	1.76883	1.89072	10.7096	0.108749	14.231	10.0835	11.6792	53.2106	0.0740201	4.43918	14.7529	7.72862	31.48	0.133188	0.360252	0.0408145	1.45504	23.9765	49.5096	62.6835	0.00304724	18.9682	59.7289	32.6338	14.7265	9.26153	0.152106	5.29105	0.0474122	0.498728	0.0127225	143.793	11.7211
150	TCGA.HC.7209.01A	13.5964	0.141017	15.1154	22.4302	0.735024	0.0281881	136.395	5.4809	9.99577	3.51466	25.6062	1.81808	14.8933	9.00677	3.12861	1.68698	1.23393	12.5576	0.101161	16.5842	6.52683	10.3918	43.2549	0.105523	3.79467	17.0288	8.80609	43.8554	0.120058	0.361209	0.0672855	2.09019	26.888	59.3984	54.2942	0.00238573	18.438	57.7645	42.2291	8.2233	13.519	0.104641	3.33472	0.0393018	0.357386	0.0126574	137.872	12.112
151	TCGA.J9.A52C.01A	13.171	0.21342	14.7622	18.2198	0.808299	0.037339	123.734	4.23333	11.0821	5.53242	21.8462	3.71457	17.0421	7.81835	3.72899	1.72192	0.516871	12.2664	0.094743	16.7274	6.43923	5.83548	35.8713	0.178854	4.97662	23.5552	8.82102	81.5177	0.185768	0.467096	0.0948229	3.69776	27.5578	60.1686	46.1368	0.00231451	9.29144	52.9642	40.4243	8.78097	10.1877	0.182388	4.44789	0.178785	0.685373	0.0240658	167.001	14.8889
152	TCGA.KK.A7AU.01A	15.349	0.17103	31.849	21.6232	1.41299	0.0437948	163.495	14.5457	9.57965	4.42226	22.9469	4.35082	21.4576	13.9717	4.27807	3.22742	7.24344	14.1368	0.125663	16.5229	18.541	31.64	68.9225	0.137573	8.42051	19.6751	9.30501	28.3468	0.241557	0.430032	0.105302	2.11148	26.8119	50.8381	106.04	0.00680145	20.0669	67.4309	38.1393	12.2081	17.6124	0.0570397	1.50267	0.0240968	0.163743	0.00887696	122.711	12.6383
153	TCGA.V1.A9OF.01A	14.8635	0.138531	18.5967	19.4328	1.04133	0.0473009	139.549	11.1184	9.67485	4.25638	21.6331	3.24797	19.1626	15.0251	3.75318	2.43198	4.66993	14.5291	0.112979	20.3806	16.3836	20.9619	70.1831	0.147064	6.51615	20.1226	9.44668	38.4153	0.198068	0.426171	0.0864822	2.20913	22.5987	52.5674	86.5848	0.00474125	24.6587	64.0958	40.8812	15.1843	11.9538	0.207649	6.62851	0.0716925	0.45715	0.0241087	161.271	13.9087
154	TCGA.G9.7510.01A	13.6287	0.181936	18.0985	21.6591	0.829256	0.0388401	146.991	6.7156	10.0879	5.89306	22.3138	2.93121	19.0249	10.2159	4.08494	2.09958	1.22252	12.7466	0.102991	16.1616	8.55423	10.4403	43.3094	0.177125	4.14086	21.4667	10.646	72.9783	0.169689	0.422562	0.108554	2.80167	31.9847	62.8025	57.4205	0.00270852	14.4548	61.8795	44.8166	10.3831	14.5185	0.239052	8.47305	0.211336	0.805896	0.0250387	161.337	14.8081
155	TCGA.J4.A67R.01A	13.2396	0.19748	24.5053	19.8333	1.03509	0.0534067	150.6	6.53635	10.0277	10.2531	24.039	5.80665	22.1071	11.2265	4.61429	2.37177	2.06749	13.9261	0.102846	16.0027	12.0922	14.999	40.6422	0.280513	5.08871	29.841	11.4919	69.8358	0.208874	0.475496	0.146056	3.63925	27.7189	59.2128	54.8667	0.00380824	10.2716	49.7211	35.6485	8.79266	18.6857	0.127	2.92173	0.144813	0.403853	0.0209948	130.984	13.0211
156	TCGA.EJ.A65G.01A	14.9113	0.15543	23.5178	20.7859	0.904891	0.0454625	124.733	11.7901	8.90307	5.04274	21.2292	3.22855	16.369	14.354	3.47161	2.46117	3.19474	15.0197	0.111704	21.0827	13.9287	18.1303	69.386	0.150592	5.94012	18.4358	9.80491	50.4582	0.158659	0.415009	0.0812015	2.59224	22.2608	51.8239	68.0037	0.00383604	18.9062	56.9069	37.7544	15.1304	9.78611	0.19646	5.93271	0.0741572	0.579135	0.0185996	166.143	14.8307
157	TCGA.HC.A8D1.01A	13.6674	0.145784	10.7308	17.7865	0.706794	0.025118	117.183	5.04238	9.18277	2.8497	21.0751	1.70013	13.7757	8.35361	2.2845	1.56507	0.808431	11.6322	0.0985425	14.6054	6.6451	7.88323	37.6886	0.0920799	4.13899	17.6789	7.48429	49.4596	0.143434	0.353857	0.0477592	2.06471	23.5961	55.5782	47.3808	0.00238579	12.4868	48.9259	38.8938	9.93772	8.94529	0.12845	3.4971	0.0578281	0.371497	0.012985	137.034	11.6604
158	TCGA.EJ.8472.01A	14.3603	0.125041	11.8956	17.0137	0.919347	0.0193252	116.312	7.37854	11.8696	1.93943	21.8903	1.86331	13.1029	7.84801	2.37583	1.93972	0.767208	12.9843	0.100774	13.5633	5.52377	5.85614	38.1702	0.0680733	4.12632	14.1541	6.83324	54.5392	0.133983	0.304879	0.0398813	1.72163	21.7851	54.637	46.3615	0.00281926	14.5831	57.6758	41.5882	12.3181	7.49671	0.0667554	1.48843	0.0262089	0.204647	0.00824797	139.287	12.3386
159	TCGA.HC.7820.01A	14.4496	0.166681	17.5368	20.0332	0.857691	0.0354481	134.727	7.3977	8.9906	3.61598	22.604	1.96393	14.9795	12.2412	2.93691	2.19645	3.01051	13.4257	0.110471	18.5368	12.8265	16.1528	53.1267	0.111982	5.4072	17.8078	8.9012	39.7621	0.169989	0.402107	0.062308	2.01372	25.3642	53.3602	64.5419	0.00356065	17.2718	57.364	40.1671	12.6144	11.4327	0.142155	5.80782	0.0716423	0.44939	0.0154715	134.666	12.8942
160	TCGA.EJ.5494.01A	14.2728	0.21261	16.6182	17.6063	0.801727	0.0450199	149.682	4.04568	8.38868	3.86069	19.8723	2.38984	15.7441	9.77834	2.98014	2.02979	1.93528	13.2258	0.110054	22.718	12.8331	12.5694	52.3209	0.139031	5.55526	21.9714	11.4546	47.874	0.224155	0.524586	0.071872	2.39552	28.2108	58.2274	80.2867	0.0029365	19.3303	59.6501	41.5435	13.7369	12.0405	0.232849	8.36677	0.139523	0.699491	0.0264677	147.744	13.3206
161	TCGA.EJ.A7NH.01A	14.26	0.16346	17.7726	18.4632	0.934868	0.0427022	138.129	6.75546	10.2191	4.67244	22.6131	2.49078	17.4844	11.0362	3.63756	2.27706	1.76034	13.1658	0.109544	17.6754	11.7645	10.0649	45.0291	0.155305	6.0219	20.6476	8.57783	60.9679	0.210589	0.457467	0.0894905	2.57855	27.0043	54.8168	57.3428	0.00355263	13.4531	63.2166	39.9966	12.6594	11.4101	0.20698	7.23699	0.133992	0.703105	0.0255445	157.645	16.0831
162	TCGA.XJ.A9DK.01A	13.7045	0.14355	16.9461	18.7945	0.816871	0.0378908	124.53	5.35245	10.9961	4.26873	24.2091	3.21838	18.2145	11.0613	3.32123	1.67433	1.24547	13.6532	0.10185	17.863	8.8424	9.28803	38.612	0.142374	6.47649	22.1492	7.7113	48.467	0.176964	0.407915	0.0772342	2.38914	23.8767	56.1918	55.8253	0.00260112	13.7637	59.1893	41.4601	10.2812	9.79577	0.170015	3.79935	0.0989726	0.548384	0.0158382	164.884	13.7744
163	TCGA.EJ.7123.01A	14.4711	0.159767	14.8834	22.0246	0.816438	0.0317849	141.815	7.71361	8.037	3.7162	19.871	1.9883	15.6102	11.5252	3.10327	2.07503	1.99963	11.9594	0.109278	14.1709	9.27317	12.7207	59.9464	0.115774	3.65144	16.1345	10.3462	51.6855	0.128755	0.383458	0.0672086	1.95013	28.7871	58.0984	61.8617	0.00298789	19.7225	61.7026	38.9104	13.313	13.0381	0.19425	7.52354	0.0936828	0.659319	0.0167147	175.414	15.0672
164	TCGA.G9.6496.01A	14.1838	0.176311	22.0809	21.3559	0.715965	0.0379719	139.082	8.32819	8.06964	7.03839	21.063	4.04852	17.7659	13.8745	4.72303	1.87635	2.04666	13.8969	0.105206	13.3736	9.67889	12.1935	51.5451	0.154629	3.43895	17.073	12.4841	59.6172	0.117522	0.362941	0.0964882	2.5021	26.921	58.918	60.1234	0.00301768	12.2297	54.2138	35.6298	11.3154	13.1635	0.167512	4.99833	0.109345	0.429935	0.0223053	172.643	15.5028
165	TCGA.EJ.7330.01A	13.6518	0.157009	11.0148	18.3386	0.701464	0.0267201	131.449	4.85324	10.5348	3.00321	21.3902	1.57643	14.2827	8.05267	2.58052	1.44668	0.727204	11.5906	0.0995335	14.2157	6.37401	6.02068	36.5689	0.103971	4.67278	17.8546	7.18901	58.7672	0.14879	0.379413	0.056247	1.8804	29.7502	58.0556	55.7997	0.00234901	15.1022	57.9499	46.2042	9.19019	9.54146	0.193937	6.01585	0.0969686	0.494192	0.0196001	152.565	12.9496
166	TCGA.KK.A8I4.01A	13.4254	0.155526	9.45076	16.2929	0.927161	0.0346971	114.047	2.59903	10.0779	4.51782	18.6709	2.53315	14.3019	9.00973	3.18208	1.36379	0.573793	9.9098	0.0927226	12.0577	6.58009	5.98444	36.8712	0.174117	4.73355	21.8644	7.16968	73.6039	0.156026	0.415808	0.0855918	2.52945	25.6803	57.4024	46.6766	0.00239472	9.70121	50.652	36.5185	10.3327	10.509	0.176743	4.0117	0.0907275	0.396912	0.0320699	188.519	13.2987
167	TCGA.EJ.7325.01B	14.1852	0.26045	38.3335	23.7398	1.57425	0.0664879	185.899	12.6286	7.89777	11.5578	23.8806	7.16878	28.3104	16.7175	5.97316	5.32147	6.49824	16.3715	0.121829	15.953	22.1197	37.5241	52.9586	0.292059	3.90929	26.7754	19.527	50.7731	0.292288	0.516055	0.176163	3.44518	27.847	57.5624	103.555	0.00759205	11.7327	52.9381	34.6587	11.9271	24.2032	0.144767	3.30241	0.0755574	0.304334	0.0185176	110.648	15.26
168	TCGA.TK.A8OK.01A	13.754	0.186853	10.9823	16.7121	0.707067	0.0348805	114.909	5.63433	11.0102	4.02644	21.0776	1.95445	13.7588	5.76999	3.51197	1.64811	0.192087	12.0509	0.0941506	16.8212	4.59462	2.48344	36.3676	0.143495	4.55373	18.2749	6.93512	111.442	0.150284	0.439749	0.0777744	3.25522	26.0495	60.3012	27.0876	0.00180829	9.70012	50.0915	44.6579	11.0332	5.6543	0.270088	7.46403	0.300432	1.02245	0.040264	208.725	17.147
169	TCGA.HC.7744.01A	14.4895	0.165171	12.9772	22.3408	0.692305	0.027218	120.789	6.56297	7.5664	2.65625	22.9135	1.52471	15.9111	9.41204	2.80692	2.07252	2.36629	13.0075	0.107153	13.9241	7.07429	15.0139	53.3406	0.0765341	3.05331	13.7616	7.94757	26.2344	0.112205	0.351989	0.0426029	1.65213	21.6369	55.5909	61.3482	0.00279177	21.8794	58.1261	37.8564	13.3753	10.9201	0.109812	3.97401	0.0263125	0.351151	0.00895443	124.334	12.096
170	TCGA.EJ.7218.01B	14.3562	0.16046	21.4739	23.3485	1.06213	0.0436701	150.809	11.2397	8.95135	6.05303	23.0756	3.17374	20.4271	12.1059	3.94291	2.47887	3.12736	14.0407	0.110505	16.5895	12.2067	18.4522	57.7957	0.178912	4.49604	20.4148	11.2153	60.1555	0.177333	0.438262	0.111487	2.6766	27.555	55.6686	71.8688	0.00434976	17.4372	63.589	40.974	13.4016	15.5102	0.190408	9.06832	0.0945282	0.60978	0.0217035	155.465	15.5446
171	TCGA.HC.A6AL.01A	14.3891	0.189573	24.499	21.6946	1.12498	0.0541211	137.828	10.6545	8.17977	8.3416	19.8999	5.42685	19.4253	13.2992	4.73658	2.49064	4.809	15.2688	0.11178	16.8228	18.2063	23.4944	61.8178	0.244111	6.23707	26.6618	13.3241	47.2617	0.201551	0.506869	0.137482	2.71111	23.4902	52.8464	72.5129	0.00489438	13.6952	52.3932	33.0381	13.0379	17.7157	0.128377	3.21895	0.0619314	0.242483	0.0178135	121.454	13.7031
172	TCGA.KK.A6E5.01A	14.0702	0.159959	15.0744	19.7685	0.898504	0.0343827	124.772	8.18456	8.53418	4.41835	20.6342	2.96134	15.3616	11.1558	3.20765	2.10891	1.81498	12.7895	0.104553	14.3772	9.96078	12.2298	47.7344	0.135202	4.49686	18.9319	9.23669	44.5959	0.150092	0.393924	0.0716119	2.39698	23.4328	53.8532	59.4827	0.00339003	13.0804	53.8164	37.1723	11.6194	11.781	0.146439	3.27896	0.0481104	0.36053	0.0143037	148.051	13.8725
173	TCGA.EJ.5530.01A	14.6563	0.165892	11.2291	18.0568	0.695385	0.0315829	113.475	5.45229	7.84827	2.75945	20.0253	1.09341	12.8013	8.59887	2.61443	1.82711	1.25099	11.9282	0.105417	14.9039	7.73984	8.56944	50.9077	0.0960423	3.64647	14.0096	7.35702	40.9971	0.143112	0.391015	0.0519415	1.70819	21.3364	52.3188	41.2043	0.00244077	14.9525	50.0951	37.846	13.8238	6.51618	0.139995	4.51332	0.0511011	0.420979	0.0140958	133.414	12.1603
174	TCGA.2A.A8VX.01A	15.5891	0.194843	21.3556	22.2777	1.06074	0.037168	105.629	11.224	7.66452	4.43545	18.8429	3.84849	17.2879	15.3205	3.03073	2.64734	3.82804	16.2602	0.117049	18.2111	14.1502	18.4195	70.2162	0.102249	6.1082	18.5657	9.223	31.6268	0.152447	0.41356	0.0509268	2.36981	22.0989	53.2316	80.2308	0.00464599	22.3358	50.2959	33.9657	18.8601	9.90661	0.222554	4.53749	0.0957025	0.683323	0.0155346	157.381	14.9888
175	TCGA.HC.A632.01A	14.5082	0.111867	8.43978	15.203	0.62968	0.0215467	87.8686	4.57751	8.06824	1.80529	15.0795	1.1293	8.62898	6.93479	1.9992	1.13299	0.492021	8.06874	0.0922208	10.1959	4.88296	4.99524	48.3247	0.0795388	3.07488	13.1458	5.33733	47.2041	0.100582	0.320513	0.035149	1.52546	15.883	47.7634	41.5647	0.00196921	10.2793	47.2856	31.5729	12.7911	5.57787	0.113038	1.68761	0.0344259	0.231921	0.0181697	161.711	11.9767
176	TCGA.CH.5769.01A	13.5579	0.124048	10.7971	20.6832	0.692536	0.020634	109.664	7.66637	8.57726	2.43311	23.2738	1.34119	13.9952	6.9059	2.56138	1.57901	0.861111	13.2968	0.0950411	14.479	4.85283	7.15024	40.6886	0.0750412	3.00527	15.3088	7.9359	35.1985	0.104931	0.323507	0.0427647	1.72123	20.4358	59.1257	39.2199	0.00209088	15.9082	51.5147	39.6386	11.0661	9.03966	0.097186	1.86594	0.0252005	0.202419	0.0106055	111.297	10.7927
177	TCGA.CH.5769.11A	13.5098	0.135783	11.3315	20.8598	0.714288	0.0207255	112.905	7.66313	8.41846	2.72499	24.1752	1.449	14.8034	7.12657	2.57253	1.6267	0.924097	13.1473	0.0965526	13.1447	5.11065	7.38921	39.6717	0.0779912	2.8498	15.9701	8.16609	37.8378	0.108932	0.334612	0.0448666	1.78189	22.6102	59.0739	40.9636	0.00222832	14.2026	53.3443	38.6238	10.5324	9.96465	0.0995055	2.05977	0.0279985	0.201523	0.0109753	108.419	11.0625
178	TCGA.ZG.A9MC.01A	12.4171	0.104351	5.14499	16.0722	0.683244	0.0161954	101.247	3.90605	10.0937	1.92173	20.2407	1.31923	12.7975	3.52383	1.93677	1.01131	0.0801367	7.72184	0.0838953	7.82617	2.134	2.07897	15.8798	0.0738269	3.3076	17.714	4.82788	58.25	0.114162	0.284063	0.0377249	2.04802	24.3785	55.5357	35.2438	0.00158587	7.29887	46.5185	34.5112	6.6648	8.61849	0.117628	2.55801	0.0605911	0.384795	0.0172179	172.997	11.6059
179	TCGA.M7.A724.01A	16.2555	0.220105	29.4369	25.8515	2.19828	0.0554675	122.874	15.0313	6.59888	6.08253	15.6052	10.7734	19.8841	19.4865	4.90007	6.38767	15.4274	14.4765	0.129263	16.017	27.9064	52.9274	90.4568	0.162271	8.81695	20.2686	14.0327	25.0687	0.191836	0.45412	0.102584	2.82604	22.9291	46.1285	162.397	0.0136012	30.2681	70.4671	32.7781	23.0771	22.9561	0.0646371	1.69394	0.0125665	0.154236	0.0125906	136.763	13.4889
180	TCGA.EJ.5508.01A	13.9821	0.120659	8.91832	16.8568	0.676726	0.0241131	114.367	5.24795	10.2088	1.75376	20.4477	1.2015	12.2385	7.23115	2.17244	1.47893	0.796892	10.5472	0.0964749	17.8836	5.63483	6.66353	45.2714	0.0744997	5.07781	16.4541	6.35444	46.0365	0.130695	0.346139	0.0378118	1.56188	19.5204	53.9842	42.6474	0.00202525	19.6352	49.7039	40.9814	11.7013	6.50077	0.133368	2.72695	0.0366805	0.393396	0.0131381	143.041	11.0015
181	TCGA.YL.A8SI.01A	13.9505	0.154255	14.8001	19.4461	0.739565	0.0416037	117.89	6.99185	9.36368	5.51514	23.253	2.41886	16.3539	10.3544	3.69063	1.96687	1.31128	13.4568	0.100659	18.3007	8.62261	9.66524	49.5146	0.18043	4.53324	19.8665	8.8379	65.9625	0.153066	0.447414	0.0980353	2.72666	22.6832	57.287	36.5302	0.00241669	12.8349	51.3647	39.8618	12.9064	9.01412	0.210224	6.69225	0.133057	0.680148	0.0262829	174.238	14.716
182	TCGA.M7.A725.01A	14.1754	0.123069	19.378	23.5366	1.13696	0.0254726	138.654	8.80613	9.4142	3.17632	21.4797	2.96655	16.1745	9.95993	3.31649	2.10202	2.50558	12.4614	0.104882	14.0015	9.20749	15.8002	52.3235	0.0997232	6.08433	18.0193	9.19733	39.3152	0.136817	0.342785	0.0694562	1.62982	28.6543	55.1821	69.9275	0.00360973	19.4191	67.6311	42.1831	11.6899	14.0622	0.105695	4.24951	0.0453861	0.223572	0.01411	153.656	12.7659
183	TCGA.YL.A9WL.01A	15.8136	0.234076	23.9143	20.3363	0.897884	0.0430834	142.845	6.18294	8.76904	4.70704	21.7959	2.48318	16.8393	14.1672	3.66603	2.98229	5.64118	14.4204	0.120528	17.9664	18.2236	24.5943	71.1805	0.10729	6.80738	21.1058	11.8098	24.9154	0.233213	0.468324	0.0631642	1.92086	27.0845	49.1099	79.1969	0.0043937	20.0216	53.291	35.2479	17.8379	11.8993	0.0888014	3.58462	0.0432031	0.491792	0.0114291	118.361	11.6
184	TCGA.YL.A8SO.01B	13.9354	0.168561	16.4867	20.1856	1.02094	0.0358623	135.607	5.37747	8.72556	5.27032	20.0692	3.49908	18.682	12.9764	3.79072	2.06808	1.56554	11.572	0.107567	13.7098	12.6835	11.5295	49.7814	0.157329	5.30703	24.1511	10.8061	50.168	0.162562	0.414609	0.0822998	2.36508	28.8608	60.0247	65.3425	0.00337821	13.8289	61.9006	35.6508	11.709	14.3296	0.177427	4.50669	0.101208	0.490942	0.0236709	157.354	13.4401
185	TCGA.KK.A8IJ.01A	14.2429	0.206248	18.8189	22.4177	0.728187	0.036849	133.651	6.87485	8.86864	5.16067	22.334	3.05976	15.6056	12.3958	3.68238	2.1705	2.96453	14.3366	0.106258	17.8643	9.87833	16.8796	49.5076	0.127661	5.08165	17.8633	9.52249	45.3163	0.172458	0.424762	0.0856603	2.49259	26.5756	54.8631	70.6574	0.00304741	19.1224	54.0775	40.0881	10.2652	11.7442	0.149236	5.46899	0.0975785	0.419011	0.015006	132.751	12.9766
186	TCGA.V1.A9Z8.01A	13.6467	0.133437	13.1201	19.4484	0.841991	0.0352806	117.444	6.39877	10.4882	5.00067	20.8805	2.65848	15.3779	8.09421	3.63081	1.83416	0.679536	11.5024	0.0978755	14.4522	6.81511	7.19595	42.4389	0.149478	4.40179	20.5011	9.78689	49.8	0.129885	0.399998	0.0782016	2.62613	24.979	59.6058	42.1832	0.00238798	12.7106	58.9918	40.1473	10.6678	9.20516	0.200702	5.72319	0.131996	0.478797	0.0277456	169.376	16.3618
187	TCGA.YL.A8HL.01A	14.6639	0.14986	23.753	23.388	1.02339	0.0337671	162.564	8.54908	10.0798	4.43083	23.4691	2.97307	17.2614	12.2722	3.70641	2.04983	2.59346	13.5868	0.109976	14.9662	12.7251	16.9825	50.2927	0.135455	6.56858	18.4742	10.8763	42.7709	0.154683	0.379066	0.0958033	2.30707	30.8892	55.2564	84.8327	0.00372209	23.4433	72.6023	43.9464	12.3616	12.5724	0.123466	4.78347	0.08236	0.411121	0.0128739	144.231	14.5376
188	TCGA.EJ.7789.01A	15.9392	0.130547	12.2258	16.8234	0.853678	0.0327832	95.7855	15.6552	7.56664	2.60709	13.5785	2.66539	12.7676	13.3647	2.88389	1.95649	2.26088	9.49835	0.110675	13.635	13.0415	10.5303	67.6121	0.104974	7.21529	15.8785	6.68702	29.7965	0.141832	0.379005	0.0584493	1.40399	17.3972	46.8084	65.2934	0.00325465	22.1177	56.1378	29.3764	22.7163	7.27068	0.117842	1.84865	0.0458114	0.409045	0.0137878	173.008	12.5714
189	TCGA.ZG.A9LZ.01A	14.0389	0.141697	13.4571	19.1822	0.710173	0.0221323	109.976	5.6188	8.7182	2.56653	19.4456	1.77884	13.4795	8.4579	2.55104	1.56861	1.15137	10.8754	0.0995144	12.5856	7.1263	9.93956	42.2772	0.0932291	4.67452	17.2422	6.92378	31.9045	0.126945	0.325521	0.049723	1.58089	18.0636	52.8692	56.9684	0.00248133	15.2613	48.7148	35.7119	14.215	11.4094	0.0719055	2.00368	0.0318547	0.258463	0.0114474	137.558	9.94094
190	TCGA.EJ.5497.01A	13.9958	0.131383	9.32444	18.4569	0.601056	0.0232356	120.216	4.48233	9.67604	2.2251	21.4381	1.06458	12.2154	7.77688	2.08863	1.4987	0.888126	11.4903	0.0978708	16.9844	5.76621	7.53583	44.43	0.0719932	4.06274	14.7677	7.49374	39.9257	0.118861	0.336552	0.0365852	1.65175	20.7438	57.204	39.3501	0.00191946	17.9889	48.8585	42.3655	11.6675	6.82628	0.126293	3.76417	0.0411647	0.430015	0.012922	150.829	12.5991
191	TCGA.QU.A6IN.01A	14.6211	0.252815	37.5062	24.6078	1.64505	0.0670747	179.244	12.0557	8.1678	8.89542	22.9348	8.28151	26.6615	15.1478	5.48085	3.64554	7.41269	16.4652	0.125682	15.3115	26.7492	36.5294	51.0767	0.252087	6.16669	27.7076	11.3667	45.2205	0.270827	0.4715	0.15347	3.19412	24.666	53.7574	122.028	0.00904758	16.7623	57.797	34.2835	14.8305	24.8536	0.0980429	2.98624	0.0454706	0.252141	0.0144273	114.153	14.0909
192	TCGA.CH.5752.01A	16.0913	0.217121	10.9178	17.256	0.492397	0.0389608	91.5802	1.57223	6.53072	1.75128	17.562	1.4312	12.6714	9.33264	2.60289	2.04901	2.00822	11.9224	0.110168	18.5437	10.6436	11.8658	83.2303	0.0865355	5.46707	14.6659	7.27325	20.686	0.136605	0.463511	0.043361	1.36911	13.978	43.7648	38.1546	0.00210846	17.1699	46.4834	31.7515	23.1751	4.05552	0.0653503	1.67043	0.0148112	0.360034	0.011201	126.452	10.1133
193	TCGA.M7.A722.01A	15.1379	0.193466	41.9633	23.2577	1.55191	0.0910974	165.231	15.2676	7.49298	11.5782	21.13	10.333	28.5184	18.5355	8.47986	4.53821	12.5765	18.0641	0.126373	20.1387	31.2097	56.6416	84.2756	0.359849	6.33476	26.7265	14.3799	52.3648	0.287576	0.575771	0.23262	3.59288	24.524	52.7342	110.687	0.00968978	18.7502	58.4888	36.1506	16.4928	24.8845	0.122918	3.85777	0.0535876	0.574092	0.0211721	131.88	13.5266
194	TCGA.EJ.A46I.01A	13.5768	0.137597	12.9051	19.0692	0.868701	0.0271101	122.23	7.47676	10.1061	3.50731	24.1367	1.99107	16.7629	7.58463	2.64754	1.76637	0.756125	11.9016	0.10235	13.7293	5.90441	6.00962	32.4581	0.100352	4.35883	18.1615	6.5891	58.8893	0.154391	0.351459	0.0567566	2.23981	28.0086	56.1424	51.5127	0.00286669	13.5518	62.477	40.1334	9.01583	10.4263	0.171032	5.94296	0.0909908	0.491732	0.0196856	164.929	14.2821
195	TCGA.EJ.7315.11A	13.0393	0.100423	4.18698	14.5914	0.513785	0.021573	94.8818	2.54484	10.7874	1.95461	19.515	0.95359	11.0179	3.85086	1.95991	0.995469	0.0572381	8.57166	0.0819952	11.2072	1.8984	1.32284	24.0946	0.0866783	3.58388	15.247	4.78065	77.1645	0.107553	0.342698	0.0384919	1.97807	20.0487	55.2763	19.5603	0.00115692	8.22309	44.1787	39.1962	9.15771	3.73069	0.162246	3.4629	0.0702613	0.507016	0.022533	185.833	13.944
196	TCGA.M7.A721.01A	14.0427	0.145492	17.7152	20.898	0.917376	0.0379725	140.701	6.74843	9.87488	5.57053	22.597	2.82572	17.3802	12.1948	3.41047	1.83894	1.82915	12.8933	0.1046	14.3263	10.0727	12.3317	48.4904	0.16087	4.76955	20.2963	10.5312	59.8099	0.15215	0.409492	0.0895645	2.45164	29.1697	59.009	56.0177	0.00310161	14.6608	59.9996	40.3884	11.2136	12.8473	0.245825	9.5409	0.158839	0.77807	0.024972	165.503	15.07
197	TCGA.KK.A59Z.01A	13.7702	0.171047	18.7261	18.8875	0.930913	0.038656	132.369	4.17466	10.316	5.77304	21.0243	3.00111	18.1641	10.1306	4.28862	2.04414	0.872958	11.9475	0.100871	16.3069	9.06352	7.44294	49.873	0.201916	4.84527	21.6984	8.57444	60.8681	0.150535	0.47264	0.140964	2.56981	27.2416	62.2495	45.5363	0.00256243	12.0205	58.0853	39.2761	11.8313	14.0051	0.18278	4.58796	0.180077	0.573416	0.0255704	199.964	13.82
198	TCGA.EJ.7330.11A	13.034	0.159295	8.46183	15.5051	0.564041	0.0318994	124.378	2.43765	11.4464	3.91257	20.9139	1.86588	14.049	6.1416	2.86084	1.3966	0.181042	11.2327	0.0881241	16.4827	3.93723	2.80834	31.3099	0.146572	4.15404	19.0388	7.27549	96.4825	0.148196	0.432499	0.0669279	2.95646	25.5835	60.3273	30.0235	0.00148131	9.06799	48.4124	43.6195	10.054	5.66419	0.198485	4.41081	0.150699	0.508516	0.0258526	169.694	14.4138
199	TCGA.VP.A876.01A	15.3176	0.183306	17.6644	20.1696	1.18982	0.0346974	141.345	7.72019	8.50113	2.61358	21.8131	1.92225	14.2053	11.3389	2.98586	2.51361	3.52417	12.3272	0.115638	19.4247	12.5322	17.1641	66.0816	0.0823353	4.47984	17.6223	8.84932	41.4768	0.168177	0.404596	0.0421391	1.61644	21.373	51.2959	81.5402	0.00389951	26.8055	62.9965	36.6619	17.3169	10.6655	0.113793	2.69765	0.017543	0.249605	0.0121449	126.978	11.2799
200	TCGA.EJ.7317.01A	14.4687	0.174917	22.1773	22.0244	0.687737	0.0455582	149.224	7.62687	8.01117	6.01406	21.1177	2.18849	17.9172	11.6792	4.31246	2.60356	2.79684	14.2746	0.111451	15.4731	11.6664	16.5878	60.0466	0.162824	3.94171	16.7253	12.2205	61.2079	0.147872	0.429368	0.100226	2.67399	29.0527	57.5675	51.8599	0.00312359	15.1761	58.3757	42.3864	12.5164	11.6965	0.170098	7.84422	0.114431	0.594105	0.0224065	169.262	15.4609
201	TCGA.EJ.A8FN.01A	14.3535	0.151181	14.3015	17.9652	0.816441	0.0464651	108.282	7.80212	8.94435	5.3316	19.8328	2.79257	14.4797	12.1421	3.46771	1.83286	1.72067	12.4972	0.10184	16.0464	10.9027	11.5946	56.0972	0.185459	4.95052	19.4476	8.99334	66.3099	0.154254	0.459211	0.0947657	2.51801	22.829	52.683	50.7943	0.00275243	11.809	49.7191	33.2766	14.306	9.17068	0.363873	12.565	0.230363	0.720951	0.0366856	206.533	15.4948
202	TCGA.XJ.A83F.01A	14.4464	0.231386	21.9736	20.434	0.952774	0.0408975	127.642	4.72138	7.79769	5.41749	20.7359	3.53007	18.5871	13.0311	3.56553	2.48356	2.9673	14.963	0.113061	15.7733	15.4961	15.6807	57.5989	0.143728	4.66127	19.1218	10.3315	47.3199	0.17135	0.419262	0.080152	2.49156	22.127	54.0868	65.7142	0.00419799	12.9723	53.9899	36.0416	13.1094	13.3049	0.0991434	3.25612	0.0663423	0.31462	0.0157526	137.189	12.456
203	TCGA.HC.7817.01B	13.1905	0.125241	9.984	19.3913	0.645263	0.0286977	117.379	4.35805	9.96319	4.05321	23.3394	1.78106	14.48	7.66787	2.99919	1.28984	0.552938	11.8371	0.0911472	14.6605	5.05541	5.4056	38.11	0.125965	3.68677	19.9762	7.57893	59.0481	0.107521	0.369835	0.0650965	2.20853	22.6263	57.7716	36.8777	0.00177559	12.8772	52.8475	40.9017	8.92156	9.31997	0.181522	3.8365	0.0798591	0.497811	0.0206089	164.84	12.9845
204	TCGA.V1.A9OT.01A	14.3885	0.166576	19.3469	19.1293	1.15928	0.0440128	135.263	6.80605	9.60622	4.98095	23.9516	2.95383	20.2878	11.7357	3.5998	2.87067	2.54565	15.0843	0.110496	18.2833	13.7206	13.792	43.6393	0.155318	5.30489	21.2059	8.46069	52.9742	0.218519	0.426798	0.0931402	2.92474	23.9307	51.4153	58.2752	0.00492812	9.57944	51.6232	37.5237	14.3944	11.4192	0.083814	2.54427	0.0416257	0.217178	0.0151416	135.953	13.4748
205	TCGA.4L.AA1F.01A	13.2223	0.105154	4.88348	15.7606	0.371618	0.0178808	79.431	1.11314	8.21094	2.32037	17.4182	1.16496	10.1626	3.74511	2.35032	0.912981	0.0395247	8.26066	0.0793026	9.667	1.64311	0.943629	27.4021	0.077837	3.47185	16.3359	4.91958	57.3768	0.0736524	0.342154	0.0441382	1.75935	18.4435	60.7754	9.73007	0.000833844	6.2399	37.8631	33.1883	10.617	3.73706	0.146005	3.67424	0.109394	0.689254	0.0194199	187.426	11.8248
206	TCGA.EJ.A8FU.01A	13.8525	0.174986	13.6425	18.4414	0.796217	0.0349372	123.029	5.13309	10.5735	4.39483	22.9382	2.3197	15.6483	8.9759	3.13762	1.92434	0.92272	13.0899	0.100486	19.7431	7.35271	7.26873	41.237	0.143827	5.52487	21.2676	7.90407	66.8014	0.179132	0.452484	0.0795844	2.6541	26.5215	56.3175	44.3123	0.00258177	11.9527	54.9236	41.8195	11.0246	8.94212	0.190318	6.00169	0.13983	0.690086	0.0249672	163.008	14.031
207	TCGA.CH.5761.01A	14.4994	0.12733	6.48298	19.6187	0.519713	0.0168773	84.7994	3.76173	6.92401	1.23091	16.8979	1.17129	11.2785	7.33597	1.95344	1.2324	0.896277	10.0405	0.0977669	9.89604	5.90237	5.40652	47.4169	0.0450141	4.72466	13.3576	5.09912	14.4951	0.0879897	0.296072	0.0249607	1.17723	17.5527	50.1924	40.0593	0.00181285	15.8459	48.5467	33.7242	15.0612	5.14995	0.132078	2.94717	0.0293186	0.357384	0.0165659	126.488	11.0061
208	TCGA.YL.A8HJ.01A	13.6669	0.153582	7.22146	16.0275	0.61592	0.0274103	95.742	3.8064	8.73113	2.90453	19.3585	1.37926	12.7322	6.24116	2.39457	1.32748	0.259714	10.3709	0.0921264	13.1204	4.58384	3.08151	34.6144	0.10993	3.26225	16.2509	5.85169	77.161	0.126598	0.386086	0.0531128	2.3386	20.32	54.2971	26.4179	0.00162108	7.88327	45.299	34.9524	11.3716	5.31899	0.188569	4.81168	0.085579	0.542138	0.0222146	168.848	12.8486
209	TCGA.QU.A6IL.01A	14.1879	0.207592	33.369	25.4715	1.5249	0.0581623	158.418	17.2666	8.89658	10.3972	22.0095	9.23752	27.1875	15.6802	5.93831	3.07823	6.28124	15.6932	0.117125	18.6387	21.6855	33.4362	59.6869	0.316323	7.43439	34.0921	13.6917	69.3173	0.26575	0.499058	0.193829	3.27199	24.7734	56.385	103.28	0.00678289	14.8525	52.3615	34.7429	12.2926	24.303	0.170786	3.98195	0.113292	0.448125	0.0232125	149.906	15.8735
210	TCGA.KK.A6E2.01A	15.596	0.179773	13.2506	17.5223	0.76985	0.0309163	111.012	4.72505	7.10249	2.26629	16.3221	1.74921	11.195	10.3413	2.52836	2.18781	2.77479	11.6459	0.112204	15.2447	12.1207	16.8768	65.976	0.0755148	5.31316	14.5461	7.96783	22.6417	0.153018	0.377233	0.0405722	1.67206	18.3104	45.2528	65.7507	0.00340922	18.3781	52.9185	33.6008	17.9395	7.63412	0.0612225	1.49151	0.0143912	0.226481	0.00741763	104.745	9.34198
211	TCGA.CH.5741.01A	14.9389	0.163224	25.5057	21.4882	0.980452	0.05104	159.641	8.74833	9.77258	5.46569	21.4429	3.25695	18.3233	15.2996	4.48261	2.36517	5.1789	13.4337	0.114075	19.7153	16.7429	30.8756	69.7349	0.160478	6.6171	19.2298	13.909	33.8707	0.187088	0.411662	0.0956171	2.19857	25.674	57.0217	94.2226	0.0043049	30.5984	65.3177	43.6633	13.2289	13.0788	0.142794	4.73664	0.0624479	0.381867	0.0168803	142.797	12.5749
212	TCGA.EJ.7792.11A	13.2535	0.129379	9.18704	16.1521	0.687286	0.0309871	116.581	4.18678	11.6222	3.31674	22.8853	1.59492	13.9808	6.67256	2.67271	1.44472	0.359697	11.0995	0.0914773	16.1945	4.51601	3.82092	33.5708	0.122184	4.64807	18.4227	6.69766	75.582	0.137534	0.403163	0.0578685	2.42384	25.9544	57.9926	34.6309	0.00187603	11.6552	54.2898	44.6715	9.49432	6.62861	0.251539	6.07814	0.163837	0.716243	0.0263334	188.631	15.7675
213	TCGA.EJ.A7NJ.01A	13.685	0.128336	18.4565	20.4349	0.995797	0.0345858	139.022	11.3278	12.1235	4.41904	25.2765	2.92372	19.2177	11.6406	3.21407	1.80472	1.93363	14.7617	0.102156	19.6303	8.69263	12.402	43.0173	0.152368	7.58907	23.0486	9.60564	61.2878	0.20038	0.4268	0.093921	2.53564	28.8398	56.0722	63.1997	0.00356093	14.8799	62.6599	44.9699	9.8893	12.9033	0.165826	7.22197	0.12558	0.536734	0.0208168	150.723	14.4947
214	TCGA.EJ.A8FS.01A	14.6612	0.125933	15.7731	21.6176	0.971539	0.0316413	128.604	10.6731	9.27193	3.3405	22.3592	2.5838	16.1527	14.1803	2.98125	1.96677	3.49289	13.409	0.111887	16.3174	13.5711	20.153	58.8647	0.0987084	5.24789	18.7655	8.64134	40.2568	0.157473	0.365878	0.0564371	1.99583	25.2431	51.3275	96.9109	0.00440528	25.2543	65.5137	39.368	13.3654	14.5189	0.139438	3.96556	0.0416337	0.347285	0.0154231	162.574	14.768
215	TCGA.XK.AAJU.01A	13.5272	0.151137	15.6213	19.5269	0.956752	0.0351245	133.441	7.11624	11.2864	4.64136	24.4943	2.94428	17.8162	10.21	3.20925	1.91127	1.25877	12.9129	0.102314	16.5415	8.00202	9.1634	35.5073	0.13992	5.33537	21.8399	8.95253	58.2872	0.179754	0.390742	0.0766182	2.70924	28.1426	55.5988	58.7528	0.00317934	12.6506	61.3614	42.2119	9.01143	11.8491	0.162422	4.33807	0.0810495	0.40258	0.0175429	159.795	14.4391
216	TCGA.VN.A88N.01A	14.6609	0.156014	22.7974	21.3844	1.23309	0.0346123	129.761	13.0938	9.29927	4.90208	21.1135	5.07022	16.8956	14.7313	3.35929	2.38906	3.9529	14.598	0.109842	16.5861	12.1156	18.2251	53.2456	0.11801	7.44024	18.5834	10.1216	40.0521	0.16353	0.353925	0.0772967	2.4682	28.442	53.5558	97.1973	0.00502276	19.2296	65.4364	39.9143	12.64	13.2147	0.107533	3.42115	0.0589674	0.300359	0.0111916	160.027	15.1408
217	TCGA.XK.AAJA.01A	14.235	0.151715	15.5727	20.0742	1.1824	0.0340086	125.335	8.49529	9.40958	4.04823	21.3637	3.84272	18.2	12.3968	3.24219	1.97158	2.59096	12.6864	0.109344	14.6015	11.1976	13.4188	48.1853	0.120327	5.86949	21.7057	8.91094	44.9803	0.196192	0.401956	0.0665153	2.53091	27.2853	55.9602	85.034	0.00461229	16.7132	63.6612	37.2424	11.6407	14.188	0.186309	7.7397	0.0596824	0.324901	0.0232311	158.596	14.4405
218	TCGA.HC.7745.01A	13.2012	0.146554	10.7419	16.3044	0.727608	0.0310072	115.757	5.21574	9.23082	3.81912	20.6595	2.02021	15.3088	8.01636	2.77633	1.5592	0.748696	10.7047	0.0956676	16.7613	7.15892	5.96621	36.868	0.12865	4.67508	20.7173	7.39689	60.1913	0.178081	0.427181	0.0661187	2.50761	22.0854	57.1879	48.0384	0.00230179	12.1087	51.231	37.6132	9.38522	9.67705	0.191403	5.54215	0.12293	0.659206	0.0269055	169.667	13.2964
219	TCGA.KK.A8I7.01A	13.5697	0.160021	12.105	19.1194	0.778562	0.0341795	126.848	4.96741	9.30878	4.2745	22.2252	2.49314	15.8079	9.01734	3.2666	1.76596	1.06245	12.2077	0.0982088	13.6842	8.09303	7.644	39.776	0.149482	4.53662	19.0496	9.14784	60.9373	0.141823	0.411206	0.0842982	2.60485	27.2377	56.4342	47.1139	0.00257611	10.3412	56.4127	38.6386	10.3163	10.5401	0.112517	3.31764	0.0621273	0.29834	0.0186073	158.61	14.6239
220	TCGA.J4.A83L.01A	14.1231	0.189956	15.0884	19.622	0.749489	0.0367689	120.184	5.4869	9.10747	4.3575	22.0124	2.39433	15.3116	10.5103	3.1585	1.88766	1.34819	13.4461	0.10353	19.7173	9.18286	9.81084	51.8914	0.137216	5.32649	19.4627	7.60092	53.6918	0.163438	0.441051	0.0762391	2.52452	22.0872	54.257	47.6363	0.00268808	16.0855	50.7696	40.4012	12.2784	8.53517	0.190882	5.61304	0.091781	0.628269	0.0219736	158.484	13.4914
221	TCGA.G9.6384.11A	13.1998	0.178231	18.7796	20.9212	0.635977	0.0387725	154.605	9.53446	11.3278	6.65351	23.823	2.12116	18.229	7.74075	4.21864	1.99996	0.486737	13.3559	0.0960036	16.6178	5.06912	5.98417	36.5008	0.189422	3.89795	18.5838	9.75861	99.6306	0.167015	0.433638	0.108809	3.70243	30.6274	66.0548	42.2933	0.00203524	10.6488	53.868	48.219	8.5369	9.71288	0.329972	11.7348	0.439218	1.0762	0.0390907	177.162	17.1743
222	TCGA.EJ.7321.01A	14.3236	0.128885	8.48807	19.0326	0.713794	0.0197222	114.715	5.0408	7.60493	1.53716	19.1055	1.11741	12.2629	6.92438	1.8495	1.53665	1.09803	10.0675	0.102234	12.5213	6.65793	10.1775	43.9694	0.0556725	3.37322	13.7685	6.52183	29.0798	0.12186	0.306502	0.0277345	1.53437	18.8109	49.4952	57.2625	0.00269756	17.0377	45.7177	36.1201	12.6579	9.04175	0.0828036	1.99513	0.0145864	0.269294	0.00856693	112.662	10.0122
223	TCGA.EJ.7783.11A	13.6316	0.193602	7.8258	14.8589	0.369935	0.0474849	95.9621	1.81546	10.1388	4.50844	16.937	1.47913	11.5061	4.74015	3.62381	1.47768	0.0483842	11.3386	0.0830939	19.7692	3.47125	1.31154	39.597	0.186455	3.57294	15.8651	5.55565	108.988	0.118742	0.510428	0.0836116	3.45826	17.4009	54.9581	15.199	0.000899315	5.96282	39.3773	38.7726	14.9595	2.03709	0.302194	5.045	0.211871	0.829573	0.0349464	233.157	17.5626
224	TCGA.V1.A8WN.01A	14.1375	0.142968	13.5019	18.6416	0.704659	0.0275875	124.995	7.09091	10.5477	2.72265	22.1114	1.75513	14.014	9.01222	2.55823	1.60504	0.965726	12.7319	0.100467	17.4579	7.02	6.98233	43.6645	0.0991226	5.1201	17.1679	7.78306	57.1945	0.148581	0.381738	0.0549981	2.16988	25.1308	55.5534	47.236	0.00234518	15.9988	56.2081	41.6009	11.8207	7.67882	0.161138	4.9666	0.0751053	0.512219	0.0201981	153.26	12.6601
225	TCGA.YL.A8SP.01B	16.3595	0.282842	17.0869	18.3911	0.747721	0.0480685	125.027	3.49823	6.70185	3.35803	18.6601	1.47027	13.0101	13.0897	3.98274	2.96082	3.99486	14.2181	0.117797	18.4299	16.7398	20.2738	89.4552	0.104388	5.52856	15.296	9.39702	20.2771	0.174213	0.495144	0.0488694	1.70436	19.447	46.2895	65.7529	0.0031714	19.2471	51.1263	35.4297	26.5556	7.15238	0.092581	2.93602	0.0322934	0.305095	0.0186943	128.434	12.828
226	TCGA.EJ.A65F.01A	14.8263	0.170065	14.0938	18.2639	0.807354	0.0364427	127.122	4.5174	8.64803	3.01225	18.8361	2.09049	13.109	9.40914	3.09842	1.74067	1.4608	11.9332	0.106846	16.5855	10.3999	11.1691	52.8376	0.11948	5.13887	16.9568	8.03995	60.4395	0.156783	0.421782	0.0704366	2.00627	20.8482	51.0578	53.6113	0.00297429	17.4405	58.4851	35.42	15.7474	8.68684	0.122337	3.31717	0.044626	0.407735	0.0181124	158.563	13.1592
227	TCGA.XK.AAIW.01A	15.9189	0.172758	10.7442	19.3467	0.855644	0.0297271	80.7107	3.18908	5.81762	2.13164	16.5949	3.36128	12.3618	10.8446	2.82806	2.38279	3.89431	11.9356	0.108183	12.1186	10.4747	15.0271	71.6745	0.0770787	6.8077	14.6614	7.95152	9.41641	0.129928	0.394212	0.0422381	1.61726	15.2575	41.5181	66.4834	0.00351118	21.1604	54.1535	28.637	23.9168	8.90135	0.0620438	1.67832	0.00754508	0.218606	0.00796187	82.7494	9.5719
228	TCGA.CH.5737.01A	14.0018	0.139845	19.439	23.343	0.859034	0.0429048	154.571	11.2667	9.74659	5.69439	22.941	3.3318	19.3767	11.9354	4.75064	1.95078	1.75471	12.8216	0.10841	15.0018	9.13012	15.7334	53.0939	0.165538	5.56587	20.0885	10.0753	44.8876	0.148535	0.38476	0.105028	2.56297	26.4467	60.9024	65.5125	0.00329667	25.5266	57.6071	43.3275	9.6094	17.7919	0.174539	7.23708	0.08059	0.718452	0.0156469	164.712	14.5755
229	TCGA.CH.5744.01A	13.9256	0.199307	19.157	21.8794	0.947003	0.0332059	139.182	8.61071	9.35763	4.71075	22.5148	3.12395	16.8382	10.8393	3.29647	1.98065	2.26786	13.0007	0.105999	15.4257	9.61432	14.5686	42.0366	0.148876	4.81617	20.2412	11.3392	55.3402	0.18883	0.401294	0.100481	2.30821	31.2607	58.538	68.2016	0.00349503	16.1333	53.8247	39.5867	9.5259	16.3566	0.113268	3.66164	0.0632067	0.283732	0.0149206	124.89	12.7008
230	TCGA.J4.A67L.01A	13.7449	0.138595	26.3475	23.0561	0.928207	0.0445108	147.183	11.2928	9.58458	8.53368	24.8578	5.37189	18.4287	13.8151	4.50738	1.89227	2.85383	14.556	0.103578	17.3614	12.7965	19.028	53.7995	0.21305	4.35986	26.6752	12.5115	50.3538	0.14604	0.427677	0.11424	3.07482	24.0843	55.8578	69.3361	0.0034312	14.5546	55.4674	34.8283	10.2064	18.4081	0.161379	4.48728	0.10061	0.454011	0.0227001	141.609	14.712
231	TCGA.KK.A6DY.01A	13.8693	0.148309	14.9625	20.5625	1.01227	0.0289032	141.827	6.24365	11.1154	3.00984	23.7778	2.66231	17.4226	8.65329	3.22513	1.67545	1.07099	11.4293	0.10249	17.6233	7.54144	8.81549	39.9564	0.10878	5.70544	20.2462	7.54819	50.9542	0.155522	0.369206	0.065385	2.045	25.3495	57.2705	59.2878	0.0028474	21.4355	65.5118	42.2143	11.6959	12.822	0.109845	2.95047	0.0453665	0.424092	0.0117402	144.775	11.5523
232	TCGA.EJ.7781.11A	13.4978	0.13356	5.54849	14.0513	0.491437	0.0288897	101.569	2.32708	10.9591	2.66238	20.2056	0.936993	11.0297	4.50823	2.35545	1.2675	0.0796018	10.6917	0.0846094	16.7801	2.59495	1.26243	32.4288	0.113619	3.52521	15.1607	5.12677	93.4894	0.122991	0.420922	0.0535381	2.39271	21.9843	56.0637	17.9148	0.00116862	8.69341	46.2069	42.5671	12.6617	2.96845	0.219696	4.85565	0.140703	0.834075	0.0278223	192.406	14.6111
233	TCGA.XK.AAJT.01A	13.5779	0.165804	17.6777	19.6827	0.879718	0.0403274	128.724	5.61786	10.5221	5.61432	22.2345	3.16169	19.0655	10.211	3.67299	1.97133	0.960597	13.1006	0.101013	16.2243	8.32004	8.08083	39.1532	0.18085	6.20323	24.747	8.56471	76.7231	0.18718	0.441254	0.100344	3.35451	26.8617	57.2842	50.4686	0.00281643	9.72161	53.087	40.2579	10.8252	10.6395	0.188389	6.83813	0.191105	0.566262	0.0285686	172.259	14.9962
234	TCGA.KK.A6E0.01A	14.7644	0.153437	24.4835	23.2504	0.787455	0.0454214	150.87	10.1882	10.3155	5.69487	22.3291	3.71938	18.3927	16.8997	4.01131	2.06119	4.77503	14.5421	0.112557	19.8429	17.7214	24.7669	70.2696	0.16414	6.71414	23.2596	12.0359	35.6085	0.143406	0.410107	0.10435	1.91943	24.897	52.9302	71.7767	0.0036464	28.1074	66.4006	42.6742	15.6546	14.7269	0.139103	4.02862	0.0648317	0.245796	0.0171135	158.444	13.9397
235	TCGA.HC.7737.11A	12.5843	0.116143	12.5676	17.0938	0.664008	0.0464601	153.389	4.84077	12.2322	4.6128	24.328	2.31768	19.1726	6.68551	3.67408	1.47728	0.111318	10.6076	0.0902154	15.8154	4.03725	4.97661	28.836	0.201324	4.67189	20.5789	6.26184	65.9988	0.126843	0.386306	0.100509	2.5176	25.5422	63.5284	46.3179	0.00158636	9.98049	50.9162	48.7612	8.70151	7.26514	0.349053	12.7975	0.38317	1.4736	0.0418499	202.767	18.222
236	TCGA.HC.A6AN.01A	14.3668	0.192445	35.1675	23.6433	1.13101	0.0706764	151.757	8.59599	9.12514	10.4241	22.7288	8.49403	23.935	16.2859	6.52424	2.65614	5.17137	15.2001	0.114619	17.7025	22.4395	25.9818	53.0251	0.321837	7.19763	27.7824	17.243	55.7651	0.200934	0.51909	0.211234	2.83597	29.2888	56.9778	74.5718	0.00487972	15.3168	63.7273	35.6972	12.8868	19.2848	0.110288	4.06859	0.108317	0.480515	0.0170084	144.674	13.3904
237	TCGA.J9.A52E.01A	14.7938	0.212324	13.0179	17.5124	0.93078	0.0512369	143.351	1.73456	9.69659	5.05734	20.3354	2.59072	18.262	12.0479	4.22295	1.96285	1.37736	10.4446	0.10251	13.0448	9.14999	10.83	53.1931	0.217124	4.54828	24.3836	9.86362	54.1034	0.171881	0.578794	0.0920609	2.13563	25.3843	57.6571	73.1648	0.00278556	11.8459	51.6835	35.9048	17.7704	10.157	0.311549	5.7466	0.170287	0.594553	0.0589733	154.24	11.7958
238	TCGA.YL.A8SB.01A	13.9867	0.131749	11.6349	16.841	0.700288	0.030109	111.616	5.36784	9.93441	3.46287	21.4506	2.18706	14.5358	7.73094	2.99322	1.6119	0.506436	11.2669	0.0994378	15.8002	5.86195	4.65423	39.7498	0.112946	4.92649	18.3605	7.16129	52.6072	0.136385	0.377889	0.0613739	2.27121	22.3038	55.2841	35.7617	0.00207896	13.002	58.9731	38.8003	11.0583	7.58454	0.239679	7.88217	0.12027	0.902691	0.0258423	176.374	15.3895
239	TCGA.VP.A87C.01A	13.2186	0.0960579	4.78257	15.7422	0.667868	0.0189061	87.7077	3.03437	9.42416	1.86325	19.9654	1.37502	10.4633	5.22032	1.78	0.972904	0.292892	8.75173	0.0844183	10.1777	2.73432	3.10615	28.2056	0.0811223	3.28867	17.1268	4.35061	50.4945	0.107277	0.326456	0.0374856	1.78219	18.1299	52.0518	27.1126	0.00170279	8.63018	40.6644	33.4149	9.76682	7.82283	0.101857	2.28236	0.0336229	0.346917	0.0181526	147.376	10.3608
240	TCGA.EJ.7123.11A	13.7882	0.194687	7.5951	15.7695	0.404215	0.0392285	107.431	3.37677	9.77235	4.32499	18.0192	0.887241	12.6087	4.33469	3.15952	1.64232	0.0601682	11.3373	0.0861582	17.284	2.73027	1.47385	38.4799	0.177691	3.00225	13.7238	5.64481	124.009	0.133848	0.488152	0.088031	3.05939	21.5527	59.8898	15.3147	0.00101958	6.43632	38.5333	42.6314	14.4854	2.57456	0.371033	10.8063	0.423638	1.36371	0.0471865	228.787	18.2134
241	TCGA.YL.A8S9.01A	15.9189	0.158739	18.2036	23.3822	1.50667	0.0269124	133	13.3657	7.00052	2.84942	15.5186	3.80158	16.0578	14.7811	2.92008	3.59562	4.7308	11.3704	0.123217	14.5035	15.4876	28.3428	75.9465	0.0739512	5.43669	13.6452	10.9391	23.8819	0.137339	0.328133	0.0454544	1.93452	24.3015	50.606	123.917	0.00625851	35.7345	70.9139	35.6168	19.9723	13.0961	0.118452	3.26334	0.0272092	0.406774	0.00728409	157.951	15.0602
242	TCGA.QU.A6IM.01A	13.3066	0.177342	37.5684	24.0581	1.27479	0.068411	162.174	14.7864	9.69067	15.8361	26.5856	8.9274	29.0076	14.712	6.93712	2.5549	3.83317	15.4171	0.109239	15.6654	18.8617	22.9239	41.3313	0.478467	6.0687	38.3701	12.8648	96.3702	0.238279	0.519251	0.31031	4.16273	25.882	56.047	78.365	0.0053878	10.1161	55.0234	37.0328	10.1851	28.759	0.201255	6.49078	0.178076	0.615091	0.0336218	152.782	15.5661
243	TCGA.ZG.A9M4.01A	14.645	0.113286	11.8483	16.8693	0.992606	0.0269371	111.952	11.2581	11.2245	2.6764	21.152	2.97465	12.7177	8.23821	2.56575	1.06727	0.785928	11.3397	0.0977117	14.1743	5.32376	6.69718	35.6183	0.103805	6.46875	19.4898	5.38248	60.7431	0.135935	0.338976	0.0493348	1.84792	23.2108	50.8051	62.3289	0.0025298	15.7674	60.8215	36.1753	14.4575	9.66555	0.277842	5.92633	0.193895	0.781803	0.0222349	201.696	16.7657
244	TCGA.HC.A8CY.01A	14.572	0.123942	12.2048	18.0383	1.09642	0.021428	105.699	13.8601	8.64349	2.18565	17.4967	2.31408	12.289	9.19573	2.17773	1.61301	1.91442	11.5363	0.102229	12.509	7.06414	9.45913	45.7162	0.0723148	5.00962	15.9849	5.94808	41.9778	0.142441	0.306666	0.0413047	1.52261	19.7475	50.8428	63.0844	0.0035716	15.2331	52.006	33.393	12.5439	9.8756	0.0825025	2.6617	0.0323082	0.172308	0.00888487	138.846	12.136
245	TCGA.CH.5753.01A	14.1266	0.135925	9.36068	20.5943	1.03175	0.0146053	113.162	7.07377	9.05553	1.16241	19.5937	1.23252	11.5803	6.48525	1.64377	1.35047	1.06003	9.62519	0.0977384	15.0008	4.62692	7.83638	39.6996	0.0483906	5.07854	15.7459	5.13331	30.0232	0.146064	0.281422	0.0253053	1.22326	19.3278	51.3492	60.3356	0.00266905	20.3809	48.4896	38.9878	11.0478	8.51796	0.0592771	1.59353	0.0101069	0.12559	0.00739662	111.498	9.54953
246	TCGA.2A.A8VT.01A	14.6109	0.144195	11.7718	18.5558	0.912512	0.0233345	113.926	5.82571	9.3597	1.83431	21.7604	1.61861	14.0484	9.96465	2.34406	1.49525	1.47218	11.06	0.106325	12.1615	9.14004	8.69549	46.8007	0.07386	4.91656	14.7879	5.84757	36.0786	0.161605	0.357199	0.0385396	1.95546	26.4754	48.8965	77.6302	0.00320156	14.2205	60.3498	37.3769	13.3922	9.13868	0.0965754	2.8767	0.0227416	0.346775	0.0125732	145.928	13.865
247	TCGA.KK.A5A1.01A	15.123	0.146723	12.9989	16.3718	0.6485	0.0332573	102.676	7.19667	8.06486	2.47727	17.4262	1.66207	10.968	11.7438	3.15663	1.90629	2.12932	13.2498	0.105906	20.3188	11.8716	10.546	73.6711	0.0988814	4.63599	15.4801	8.43804	28.4996	0.132535	0.396831	0.0541596	1.5173	17.7059	49.4095	49.2741	0.00236365	15.4388	51.0231	34.3313	14.8768	7.68347	0.134311	2.27142	0.0372332	0.342578	0.0160873	146.303	11.4959
248	TCGA.G9.6336.01A	13.224	0.181651	21.4103	21.2343	0.81577	0.0340157	161.688	7.85784	10.5563	5.7969	23.858	2.70276	19.9633	9.15664	3.95954	2.13907	1.51192	13.928	0.103217	16.9493	7.73263	13.0662	36.2321	0.13237	4.07111	20.0683	11.4994	60.4843	0.180382	0.378263	0.0837551	2.7116	31.5393	62.825	61.6338	0.0029117	14.7802	57.735	46.1146	7.22993	14.6725	0.17698	5.54238	0.154204	0.600212	0.015331	141.618	13.6943
249	TCGA.HC.7745.11A	12.882	0.16236	11.5194	15.7072	0.508947	0.048989	132.117	3.1559	10.1884	5.45244	23.5915	1.58634	16.4479	5.29444	3.87613	1.73734	0.0834617	11.1266	0.0909338	15.1864	3.60081	2.88822	26.3987	0.204133	3.47957	17.6465	6.87496	72.8631	0.135114	0.445757	0.109417	2.79248	29.2688	59.3127	27.3153	0.00138274	6.07353	48.3311	43.9915	9.45498	5.14656	0.312783	11.5451	0.510612	1.44142	0.0381635	205.892	18.1475
250	TCGA.J4.A83N.01A	14.2749	0.183625	18.714	21.3601	0.867203	0.033565	131.277	6.67638	8.45617	4.55235	21.5652	2.99925	16.5593	12.1422	3.20012	2.39041	2.83915	13.3682	0.109104	16.8744	11.4943	18.7778	55.2556	0.111835	4.37991	18.0994	10.361	32.8389	0.158321	0.375855	0.0618037	2.20043	23.0689	52.1355	69.1217	0.00367544	18.8357	54.2611	37.0391	11.9993	14.0227	0.0901189	2.25862	0.0324185	0.253188	0.00961543	106.873	11.0567
251	TCGA.KK.A59V.01A	14.4258	0.0886401	8.27917	17.8653	0.972341	0.0196214	77.8051	7.90928	10.5454	1.6584	16.8989	4.77315	12.4135	8.70393	1.79506	1.16938	1.11241	9.11894	0.0912929	11.2069	5.54503	8.62486	42.5102	0.0705502	7.29603	20.0636	5.18358	26.6074	0.114358	0.299297	0.034029	1.4834	12.7305	45.2649	62.1725	0.00279498	14.0819	43.3092	29.1958	15.7759	8.33087	0.0820922	0.740957	0.0197205	0.276334	0.00928738	137.186	9.4073
252	TCGA.J4.A67O.01A	13.5276	0.212529	36.6209	21.7398	0.942596	0.0955427	158.744	9.4213	9.73917	18.1379	22.4957	7.53029	24.9576	13.0988	7.70694	2.6734	2.59935	16.3995	0.104693	19.0352	15.5565	19.9874	56.5261	0.679919	5.41797	34.1561	14.5864	103.702	0.220508	0.662412	0.378034	4.44602	23.4467	62.4528	48.2055	0.0036115	9.07366	44.7378	36.363	11.6225	17.777	0.271868	8.33248	0.532224	0.687811	0.0577673	171.054	16.7078
253	TCGA.X4.A8KS.01A	13.5297	0.125865	24.0656	18.9838	1.16061	0.0466082	134.105	9.47447	11.9208	6.16537	25.7421	5.16511	21.0827	11.4852	4.29546	2.35149	2.00091	14.5506	0.103803	19.3169	10.7699	12.9112	46.6702	0.206944	6.88964	24.3124	8.62896	70.192	0.204803	0.435581	0.120459	3.34267	22.9043	57.8208	55.3755	0.00390444	11.871	53.8038	41.4075	9.04844	14.5452	0.117463	3.00293	0.0681661	0.310223	0.021055	156.477	13.892
254	TCGA.HC.7230.01A	14.8857	0.214364	19.0931	21.4139	0.815265	0.0325665	125.238	5.32213	7.26892	2.71043	20.299	2.22907	15.0297	10.2487	3.06813	2.46677	3.05705	14.2005	0.113379	18.8434	12.8265	18.2226	51.6149	0.0824491	5.77589	16.6008	9.60301	38.1711	0.150756	0.401348	0.0513835	1.93392	22.6745	52.4743	80.2425	0.00319102	23.2909	63.0462	40.015	15.9071	11.246	0.103694	5.12896	0.0414413	0.359537	0.00903239	120.003	11.304
255	TCGA.XJ.A9DI.01A	12.9355	0.123119	7.51224	16.3537	0.838836	0.0205095	107.453	3.69543	10.7732	2.25289	20.8887	2.10909	14.667	5.70626	2.16338	1.25952	0.233723	8.79654	0.0916758	10.6014	3.9913	3.14925	24.6025	0.0811452	4.20697	18.5753	5.66773	64.4294	0.141676	0.340378	0.0397303	2.25058	25.4267	55.4943	49.1478	0.00213178	8.95228	57.5079	37.3325	7.49009	8.71114	0.113333	2.49023	0.0526271	0.379692	0.0164763	166.186	13.3907
256	TCGA.KC.A4BN.01A	13.775	0.176467	19.9008	22.7254	0.7708	0.026847	142.18	7.28649	9.92246	3.53683	23.7636	2.53556	16.3429	11.2538	2.9039	1.6232	1.95355	13.4097	0.103943	17.8188	9.34522	14.8921	43.5895	0.0908618	4.65821	17.6935	8.29435	44.375	0.154064	0.348349	0.0572689	2.12846	25.3303	54.0565	79.79	0.00281743	19.9803	55.1498	41.4143	8.85684	13.4572	0.13114	3.90196	0.0454105	0.429728	0.011697	124.338	10.5243
257	TCGA.YL.A8S8.01A	14.3783	0.116743	12.7246	19.8593	0.798249	0.0294454	122.931	5.6415	8.66413	3.26451	20.9942	2.06997	14.7672	8.57564	2.96301	1.61159	0.943949	10.1559	0.102931	12.2785	7.51271	8.35094	52.2912	0.107945	4.07486	18.8059	7.42962	46.8344	0.111775	0.382142	0.054746	2.01925	23.9836	55.3215	51.7976	0.00236844	13.4323	61.5323	34.991	13.3348	10.4231	0.237395	5.82763	0.0875203	0.730473	0.025993	170.528	13.3568
258	TCGA.EJ.A7NF.01A	14.8302	0.178758	23.5731	19.8455	1.0196	0.0410794	138.528	8.1528	8.43817	4.42854	23.5293	3.21555	17.7258	13.9238	3.39918	2.97596	4.77141	14.4482	0.116666	19.1863	15.8819	23.6809	65.6882	0.129834	5.37235	18.6479	10.0166	35.0023	0.189433	0.421022	0.0761532	2.13887	22.4597	50.6388	68.2715	0.00456042	16.6061	53.3234	36.5738	13.5597	13.787	0.0835196	2.00472	0.0269108	0.27837	0.0101316	111.442	11.8101
259	TCGA.YL.A8SA.01A	14.2159	0.112544	19.4937	22.4313	1.33355	0.0285159	140.794	14.1143	10.1399	4.4244	26.5514	2.39855	18.208	11.9724	3.1982	2.25285	3.84422	12.9041	0.108043	14.2266	8.61623	18.8364	54.3999	0.103432	4.14873	15.8461	8.26288	32.0083	0.133769	0.344716	0.065113	2.14948	30.3661	56.7568	68.6117	0.00460328	18.0516	60.7566	39.6075	9.58283	17.1404	0.095892	4.7329	0.0306605	0.20086	0.0147436	151.235	13.7619
260	TCGA.XA.A8JR.01A	13.8248	0.148277	17.9723	20.9187	0.844779	0.0357916	128.229	8.69666	10.2284	4.82733	23.126	2.54661	16.5161	10.1615	3.27974	1.66878	1.54191	13.8925	0.100899	18.6897	8.65393	10.4075	51.7442	0.15096	4.88826	21.1068	7.88493	65.371	0.151898	0.408211	0.0798418	2.96745	23.2913	56.696	53.5552	0.00277909	14.3206	51.4793	40.3293	11.1711	11.2773	0.154187	4.89107	0.0697509	0.359371	0.0263417	152.929	14.0742
261	TCGA.EJ.8470.01A	13.8078	0.0892799	6.80843	16.4759	0.721453	0.0191325	94.2327	6.18982	9.69287	1.44891	20.5456	1.97955	11.4926	8.13792	1.9552	1.13666	1.05767	10.1147	0.0908393	15.7585	5.33506	7.75808	41.366	0.0684951	5.59255	17.1823	5.39146	37.6974	0.119002	0.309434	0.0335209	1.49786	14.9669	46.7159	53.5254	0.00216938	17.0566	50.9723	36.2134	12.154	7.63925	0.0657614	0.939979	0.0116829	0.138975	0.00969604	121.663	9.21152
262	TCGA.V1.A9OL.01A	14.6553	0.129513	12.8456	20.551	1.0041	0.0246218	115.803	9.11139	9.06797	3.18835	21.2866	3.23486	15.9365	10.1672	3.02905	1.69704	1.39977	11.2984	0.103592	10.6483	6.76524	8.39764	46.1503	0.0910591	5.42294	17.5371	6.54485	40.7854	0.111982	0.346563	0.0550506	1.72596	24.4883	51.5979	49.5517	0.0030301	14.762	66.7751	34.912	13.2606	11.2108	0.14425	5.70446	0.0907076	0.604139	0.0137028	161.061	12.9324
263	TCGA.CH.5791.01A	14.1635	0.126473	11.2115	19.3326	0.693255	0.0180111	126.186	4.00451	8.67662	1.72689	21.9239	1.12239	10.1229	8.73036	2.0421	1.37222	1.02653	11.0655	0.100163	12.4715	5.23278	9.0128	37.5092	0.0564038	3.34281	12.4891	6.95399	32.8049	0.107501	0.271205	0.033144	1.54293	22.9058	54.0538	55.5451	0.00220328	14.5635	53.9266	38.0094	11.2265	8.30825	0.100584	2.10911	0.0340028	0.309423	0.00797946	154.913	12.4082
264	TCGA.TP.A8TV.01A	14.8516	0.166231	24.0625	25.1578	1.11801	0.0474662	137.426	13.0584	8.43471	6.21244	23.6811	3.93318	21.9579	17.8174	4.34276	3.34	6.00476	15.8024	0.118449	16.2572	19.0622	24.9456	63.5421	0.152751	5.44735	19.802	11.003	35.7782	0.177164	0.424566	0.100023	2.6472	29.4519	52.9966	88.6935	0.00516246	19.9685	67.8498	39.0512	14.1952	17.2458	0.115666	5.63468	0.0434266	0.344849	0.0158023	155.8	14.6772
265	TCGA.G9.6364.01A	14.5652	0.178824	20.7015	19.6385	0.798897	0.0618863	165.435	7.9789	11.3613	6.0567	24.8126	2.11769	16.9729	9.47295	4.72676	2.44163	2.13643	15.481	0.10658	22.0888	9.9199	10.7636	70.9809	0.262084	5.41631	19.491	11.6994	67.8526	0.191862	0.581862	0.154187	2.61464	28.964	63.5099	37.3165	0.00258748	15.8774	54.9581	48.7446	13.6093	9.28883	0.218458	11.1686	0.19232	0.549548	0.04043	169.543	15.5294
266	TCGA.J9.A8CL.01A	14.2517	0.135249	9.92092	16.1475	0.826264	0.0279455	96.4049	4.92561	8.57102	3.10313	20.6638	1.36	11.7996	8.55143	3.02631	1.69728	0.894411	11.6322	0.0957333	12.9999	6.08242	4.75998	56.4639	0.104234	2.69109	14.4317	5.59532	38.6297	0.121924	0.425298	0.0535348	2.00602	19.2821	53.2312	30.7675	0.00229077	7.6014	52.7256	33.8553	13.8869	7.8362	0.178897	5.09431	0.13044	0.673369	0.0220367	193.748	14.3486
267	TCGA.J4.A83J.11A	12.7838	0.153306	11.0757	17.8066	0.876545	0.026771	123.402	4.92749	11.1168	4.14561	24.2667	2.39911	16.3606	6.66504	2.7412	1.58181	0.43798	11.0185	0.094074	13.6785	4.76167	4.1487	25.5099	0.133603	4.48843	21.645	7.48662	79.1354	0.176912	0.398113	0.0704144	2.94085	28.8638	60.2768	47.5135	0.00244929	10.1922	57.7573	42.5626	7.8857	11.9371	0.171324	5.02781	0.115352	0.425278	0.0229602	155.899	13.9221
268	TCGA.G9.6494.01A	14.7056	0.181848	18.8923	21.6554	0.809545	0.0372467	147.839	10.2195	8.75969	4.71492	19.9523	2.18232	16.2068	11.8738	3.77743	2.36012	2.31662	13.401	0.108555	16.7022	9.98931	15.8537	58.5996	0.138009	4.6815	17.0775	10.2957	46.7865	0.163733	0.416262	0.0831124	2.22744	27.5953	57.4238	58.8968	0.00313084	17.9156	53.0085	41.2638	12.7431	10.3764	0.260692	12.5579	0.2156	0.84538	0.0233968	171.477	15.9643
269	TCGA.G9.7523.01A	13.8861	0.175053	9.96156	15.0745	0.484512	0.043874	104.963	3.30455	9.15496	5.66636	17.0005	1.74222	10.8878	5.7602	3.42878	1.44345	0.189157	10.7339	0.0879053	15.4749	4.34771	2.83582	43.8838	0.198415	3.25127	16.374	7.59285	106.876	0.114996	0.500364	0.0885561	3.18061	20.4793	59.2773	14.4418	0.00117261	6.61093	39.3744	38.3767	14.057	3.946	0.276527	5.34346	0.294037	1.10321	0.0367187	183.305	14.454
270	TCGA.KK.A8IG.01A	14.3467	0.177367	15.4666	18.6015	0.757822	0.0420298	127.32	8.99629	9.6285	6.01168	19.0839	3.28631	16.2292	10.2824	4.39716	1.91076	1.05123	12.3062	0.101843	15.9475	9.4965	8.4961	50.3413	0.191612	4.92229	18.8091	9.08525	87.417	0.154639	0.467409	0.111509	2.68955	27.9919	56.7233	48.4999	0.00246865	12.1981	55.4002	37.617	13.8207	8.80314	0.368809	16.1124	0.308595	0.856935	0.0415589	212.192	16.2284
271	TCGA.SU.A7E7.01A	13.8377	0.138306	11.6907	19.5561	0.787975	0.0233182	117.522	7.07085	9.72049	2.5554	22.8073	2.018	14.0836	8.13886	2.28516	1.42847	0.95923	11.9874	0.0980666	15.4691	5.98224	7.23959	36.4247	0.084336	5.27968	18.1363	6.12958	41.7386	0.14147	0.344406	0.0461182	2.13058	22.0742	52.4046	55.2531	0.00259263	14.8078	51.5437	39.0023	10.6734	9.11561	0.0873651	2.03833	0.0273115	0.252053	0.0112117	131.688	11.8646
272	TCGA.VN.A88M.01A	14.7678	0.200877	25.3517	20.3133	1.08634	0.0400409	139.857	6.0654	8.34552	4.75108	20.2545	3.72329	18.2908	13.5486	3.19143	2.56801	3.56042	14.6326	0.114904	17.9925	15.6657	21.1457	58.3178	0.127239	5.49471	19.7052	11.699	34.9043	0.193005	0.410149	0.0720316	2.25795	21.8134	54.5893	75.8888	0.00454598	15.4937	50.1485	34.6634	14.9351	14.3864	0.095139	2.75366	0.0386423	0.230517	0.0115061	105.997	11.8483
273	TCGA.G9.7521.01A	14.1217	0.090519	12.3455	20.3756	0.620707	0.0201213	112.13	7.62986	11.0138	2.49204	17.0807	2.2403	11.0609	7.13433	2.85307	1.10525	0.31969	9.35575	0.0911331	11.8266	4.15305	4.46508	40.4473	0.0918494	5.5688	16.2151	8.47182	52.5859	0.0918361	0.316192	0.0580565	1.55706	24.9999	57.8027	36.2811	0.00137118	14.0228	62.3952	38.6495	11.9799	6.40851	0.160528	3.48766	0.134738	0.556491	0.0133033	185.426	15.0534
274	TCGA.V1.A8WS.01A	14.9894	0.210279	12.6004	17.8682	0.805101	0.0304644	115.374	3.07871	6.66162	1.97728	17.4998	1.69874	14.4121	8.42399	2.3106	2.43751	1.74508	11.251	0.11398	13.6332	10.0374	12.8646	50.3724	0.0658178	4.79713	15.578	6.78636	18.5351	0.1534	0.375991	0.0355954	1.6165	21.4799	45.9711	73.8975	0.00343647	15.1211	52.536	32.6865	14.3253	7.60044	0.0619626	1.51235	0.0154502	0.235165	0.00644226	90.3153	9.9367
275	TCGA.G9.6347.01A	13.2543	0.195786	24.5475	20.6788	0.942582	0.109162	132.162	10.7572	10.0709	18.3687	23.3036	4.67765	25.1115	8.46487	8.56205	2.57248	1.01365	14.6778	0.0966072	16.1464	10.5565	8.37726	44.4891	0.887622	4.26201	33.0235	11.2338	138.131	0.233825	0.715012	0.49267	5.16631	23.864	59.1414	31.4533	0.0028491	5.21317	42.1416	37.1979	13.0197	13.2348	0.351429	12.3455	0.95986	1.07501	0.0953135	179.275	17.326
276	TCGA.V1.A8MU.01A	13.7601	0.149363	13.6547	17.4369	0.880615	0.0404594	122.061	5.59345	10.4517	5.2299	21.795	2.89408	14.9637	10.4185	3.44626	1.75589	1.03589	12.1136	0.0983325	15.7395	8.23036	6.62071	44.1153	0.182537	5.44148	21.9158	8.72253	67.4827	0.174112	0.465179	0.101068	2.8424	25.5534	56.4604	48.151	0.0027486	10.354	54.3569	40.025	11.3374	10.0186	0.199405	5.62682	0.137342	0.556163	0.0305188	176.827	14.9449
277	TCGA.G9.6373.01A	14.033	0.190542	21.1965	18.7925	0.890169	0.045777	144.555	6.82772	9.49119	5.48845	21.2886	2.50371	15.3276	10.7879	4.89784	2.00679	1.53512	12.8257	0.105306	17.5623	10.33	10.4861	50.9918	0.189771	4.2493	19.27	9.95615	75.8988	0.168107	0.427716	0.105192	2.65213	22.3502	61.0967	48.9805	0.00258108	13.9918	58.583	40.2581	11.9888	12.7767	0.232952	6.64812	0.236154	0.741789	0.0318011	181.033	15.8716
278	TCGA.CH.5788.01A	14.8103	0.116308	8.87812	21.6104	0.579446	0.0205493	109.696	3.63735	6.5092	1.85461	19.8908	1.07657	11.2367	11.0679	2.23405	1.76735	1.6994	11.2381	0.103749	12.4124	8.23068	14.6284	63.7159	0.0567525	3.06215	12.4888	9.27466	23.5301	0.0853512	0.309584	0.0294413	1.1547	19.6328	52.5815	48.8291	0.00200192	18.4497	58.8836	35.0679	20.6894	9.96644	0.124422	2.74048	0.0156782	0.369777	0.00987458	143.487	9.60677
279	TCGA.QU.A6IO.01A	13.412	0.199707	39.7955	24.2403	1.52854	0.0852085	162.38	21.9075	9.36342	16.055	24.7329	10.2173	29.527	15.7719	8.34015	3.33442	4.96993	15.5881	0.114444	16.3879	22.2162	27.0589	46.74	0.583833	6.23607	37.8126	15.99	75.8407	0.313237	0.563691	0.372224	4.51765	30.0714	57.9333	101.666	0.00708947	11.3616	61.3581	37.1933	9.03969	32.2092	0.149414	3.52672	0.112161	0.465543	0.0259482	139.786	16.5487
280	TCGA.YL.A8HK.01A	13.6627	0.147934	11.3232	19.9636	0.674637	0.027981	116.879	4.74	10.2159	3.57244	23.9418	1.83297	16.4702	7.1221	3.20198	1.34146	0.625563	10.6812	0.0966852	11.6316	5.67863	5.26805	36.1217	0.112015	4.687	18.6639	6.41426	57.4848	0.127938	0.383839	0.0623171	2.01071	25.8897	55.6882	33.4595	0.00186612	12.1076	56.1777	39.9323	10.0917	8.97628	0.164824	5.4984	0.101603	0.613019	0.0188149	177.667	14.0004
281	TCGA.HC.7212.01A	15.2181	0.182487	12.4804	18.7618	0.618086	0.0288885	121.886	3.82546	7.12686	2.19895	17.9406	1.10375	12.2651	9.10622	2.54693	1.77287	1.66726	11.4587	0.108044	14.62	8.49275	10.8736	58.5231	0.0791158	4.25103	13.9927	7.67438	31.8667	0.129725	0.377615	0.046336	1.54638	21.1403	53.9425	53.4802	0.00247391	20.2714	51.9076	36.8904	16.7832	7.10063	0.0876986	3.13891	0.0274489	0.28212	0.0101497	125.936	11.3052
282	TCGA.CH.5771.01A	13.3132	0.166157	11.3144	18.2942	0.729193	0.0305837	131.285	4.95684	10.2526	4.31941	22.7203	2.01535	14.704	7.76708	3.40399	1.59665	0.618922	10.9088	0.095059	12.7422	5.35188	5.95198	31.7042	0.142703	4.06099	18.9478	8.26317	84.4055	0.162185	0.399795	0.0853189	2.49681	28.6437	59.1041	38.8283	0.0021685	9.37068	56.7035	41.7393	8.7624	9.59897	0.176588	6.00713	0.149133	0.626672	0.02436	165.771	14.1084
283	TCGA.YL.A9WY.01A	13.9046	0.10471	9.69579	18.8512	0.733555	0.0262477	112.341	4.85378	10.6396	3.22337	21.8171	2.54434	13.6402	8.14523	2.87571	1.27079	0.591307	10.1276	0.0920672	12.4664	5.71004	5.50866	36.9714	0.120457	5.57111	19.5705	7.0332	54.4376	0.111841	0.375651	0.0658084	1.89424	23.0776	53.1841	39.4867	0.00188549	12.7459	59.0788	37.6254	14.6363	7.84158	0.181194	4.92484	0.139774	0.57173	0.0194045	185.57	13.9244
284	TCGA.HC.7750.01A	13.8581	0.175979	16.9694	20.2343	0.743549	0.0401566	136.408	6.95736	9.37222	5.61709	22.9149	2.0384	16.6239	8.4355	3.64742	2.2717	1.00001	13.4252	0.102245	15.6182	7.14907	7.51202	46.5701	0.163274	3.64151	18.5575	9.43074	75.3664	0.148229	0.417327	0.0881154	2.84891	27.4379	60.9686	40.1595	0.00253496	11.7141	56.1163	41.9258	11.7596	10.0142	0.258328	9.84227	0.22944	0.877946	0.0265219	176.902	17.3922
285	TCGA.2A.A8VV.01A	14.9609	0.204195	19.8949	18.5562	0.927869	0.0397887	137.399	7.20348	8.83036	4.01283	19.8429	2.54441	14.4892	11.4889	2.98689	2.57752	2.34553	13.5801	0.111505	17.8376	12.2386	15.2412	63.0916	0.114173	5.01951	17.6544	9.28106	36.9313	0.156432	0.429822	0.0596412	2.08688	21.8736	53.4361	59.4876	0.00357994	17.419	52.4419	37.6492	15.7545	8.30683	0.15308	4.517	0.0862384	0.534972	0.017392	133.984	12.7807
286	TCGA.HC.A76W.01A	13.5727	0.1781	15.998	17.036	0.890048	0.045729	132.256	4.47293	9.52444	4.20097	22.6572	2.4722	17.9201	6.8489	4.30142	2.07616	0.788217	12.3846	0.103903	18.136	7.29322	7.23945	45.4887	0.190439	4.52656	20.6604	7.90649	63.8201	0.183937	0.494844	0.103017	2.47338	24.0506	62.3794	44.7713	0.00248336	12.0237	60.9278	40.954	9.52048	11.6681	0.153712	3.35007	0.0840526	0.477328	0.0211121	148.96	14.0145
287	TCGA.J4.A83K.01A	14.3377	0.208136	16.431	18.9906	0.780708	0.039029	120.585	4.70271	8.89587	4.06209	21.6582	2.21907	16.4374	10.7481	3.05295	2.13756	1.85205	13.549	0.109293	17.9841	10.6858	11.343	49.6747	0.129942	4.96465	19.6964	8.25279	44.2647	0.182821	0.45346	0.0707202	2.33958	23.6094	52.2906	50.9059	0.00306976	13.6166	54.0886	37.8668	12.798	9.38639	0.135998	4.2537	0.0695884	0.496679	0.0159767	131.861	12.5642
288	TCGA.G9.6343.01A	14.209	0.204949	33.1335	23.8712	0.901285	0.0677919	164.163	14.0926	8.69024	12.4666	22.7918	4.3205	22.4175	14.8117	6.61217	2.87945	3.47917	15.6421	0.110802	16.5041	14.8631	22.0277	58.9847	0.350012	4.10218	20.9901	16.4854	91.1819	0.186032	0.480075	0.231264	3.61338	29.3368	58.8786	64.0224	0.00364921	10.7719	52.3678	40.3842	12.2958	16.2447	0.230549	8.7135	0.304654	0.702709	0.0286878	171.574	18.4271
289	TCGA.EJ.7793.01A	14.3239	0.155568	21.1761	20.4041	0.787886	0.0392755	151.694	10.4565	10.6887	4.56828	23.5876	1.95729	17.0135	11.7869	3.54405	2.35226	1.86392	14.6927	0.107348	18.2865	9.80306	12.6517	57.0219	0.132753	4.8227	17.5176	10.9749	54.9586	0.168025	0.417702	0.0766662	2.40403	29.2163	60.143	54.9082	0.00295677	16.5661	58.0384	46.8585	11.8423	9.84457	0.241346	9.04841	0.135395	0.928805	0.0205449	168.742	15.9929
290	TCGA.HC.A6AP.01A	13.5923	0.176325	26.7459	20.7255	1.06593	0.0714437	159.041	10.1358	10.5748	13.7162	22.4055	6.93623	22.9942	15.5615	6.77685	2.45723	3.09883	14.7616	0.106541	16.7364	18.8896	20.1187	55.4359	0.421397	5.89761	34.1414	15.5366	85.5979	0.211916	0.526281	0.220923	3.66655	28.9221	58.5219	58.4177	0.00434965	12.8041	57.7147	37.6674	10.4637	20.6563	0.231773	6.29675	0.193957	0.504338	0.0345245	155.105	14.351
291	TCGA.XQ.A8TA.01A	16.183	0.143966	23.1786	20.4015	1.34153	0.040152	121.149	7.94623	7.96104	2.33357	19.5597	4.16245	21.2165	16.5541	2.94228	3.73844	6.63203	14.3429	0.129132	14.6055	23.9309	35.8214	86.9241	0.0991364	10.2626	19.6908	7.48991	8.10527	0.19331	0.471138	0.0512697	1.48077	17.8152	45.3807	71.5174	0.00534276	26.3452	60.6934	31.3638	22.6613	11.0113	0.130888	3.27354	0.0150111	0.346541	0.0114219	123.422	10.3712
292	TCGA.EJ.A46G.01A	14.6134	0.169852	20.0343	18.7422	1.17968	0.0421352	138.938	8.56047	10.8045	4.34453	23.9633	2.26404	17.2811	10.419	4.16135	2.2459	1.69616	13.4486	0.108755	18.2499	10.5261	7.6832	61.3697	0.166171	5.4118	22.0127	8.52397	57.0444	0.20418	0.573819	0.100711	2.03616	25.1075	60.9672	51.9165	0.00283673	13.5156	62.3648	39.9356	13.409	12.356	0.137904	4.82851	0.0815981	0.540158	0.0223105	168.486	14.6465
293	TCGA.J4.A6G1.01A	13.1292	0.0931741	6.76494	15.1813	0.692449	0.0212313	86.9298	4.09006	9.14785	2.43454	18.3677	2.3364	12.2973	5.53301	1.97052	1.12501	0.342764	9.50517	0.0851534	10.8566	3.49109	3.599	26.2555	0.0927163	4.38911	19.5587	5.76528	54.5699	0.116445	0.321958	0.0432859	1.78015	16.5037	48.7558	33.0264	0.00193487	8.8399	45.8365	31.4854	9.85506	8.19609	0.117026	2.009	0.0474725	0.286271	0.0149483	134.853	10.845
294	TCGA.HC.7736.01A	13.6212	0.145332	10.3428	19.7822	0.639088	0.0208528	117.664	6.74024	8.96309	2.13343	21.7372	1.78447	13.4916	7.27326	2.16114	1.35842	0.596318	11.8128	0.0970486	14.0832	5.05835	5.59988	35.1969	0.078717	4.33044	15.7501	6.30735	54.6286	0.115522	0.317923	0.0467946	1.8983	22.7636	56.5355	55.4988	0.00198216	14.4086	55.6463	41.8491	10.2155	8.54598	0.14642	3.94025	0.0534869	0.517411	0.0139041	161.556	14.1109
295	TCGA.HC.8258.01B	13.0467	0.0325785	1.02051	12.6167	0.455184	0.0150777	89.655	4.03063	16.4222	0.557607	18.2024	0.281335	11.0741	0.909423	1.63157	0.564029	0.0152939	7.02717	0.0646442	18.9649	0.678614	0.204103	24.9123	0.0788808	6.74911	14.8884	2.15678	108.191	0.109796	0.316823	0.0332756	1.09526	7.20748	61.6597	5.95078	0.000739028	18.3746	25.2715	61.1335	18.2255	1.19357	0.060309	1.37658	0.00746359	0.109554	0.0608689	195.384	8.91894
296	TCGA.ZG.A9LM.01A	13.7915	0.139869	16.8161	17.2419	0.931291	0.0303339	126.284	6.37359	10.6216	4.01745	20.3264	2.68217	15.9415	10.079	4.1227	1.86998	0.800032	11.4977	0.0997339	16.7181	8.29503	7.21048	48.3852	0.136452	4.96027	21.6466	8.22872	63.3686	0.137091	0.364308	0.0843355	2.44034	22.6976	56.3851	50.4091	0.00260526	15.5353	62.6719	37.1477	12.4742	11.2392	0.24543	9.76054	0.163301	0.928785	0.0246207	208.162	16.688
297	TCGA.KK.A7B4.01A	14.4467	0.129371	12.0922	20.5978	0.868961	0.0245648	111.533	6.90713	8.08838	2.7007	19.5012	2.53564	15.5789	8.07577	3.00371	1.85816	1.23366	10.1226	0.105129	10.6233	7.24305	8.36615	37.7	0.0865948	4.39944	17.9673	8.04143	33.702	0.119065	0.336491	0.0540656	1.53576	22.1257	52.0137	49.7112	0.00273366	13.5654	62.9203	32.7513	12.6006	11.084	0.0869739	2.27512	0.0355957	0.281997	0.00822842	124.584	11.6519
298	TCGA.ZG.A9LU.01A	12.8194	0.153217	15.5902	21.6159	0.978111	0.0251552	133.961	7.3863	10.8153	4.22574	24.4535	3.59424	21.0163	7.93281	3.12843	1.6871	0.799305	11.7362	0.0997307	11.5337	7.54736	7.14854	28.2279	0.114921	5.01298	24.6666	8.25656	68.4578	0.180683	0.358681	0.0647703	2.74371	27.6595	58.3132	73.0187	0.00314187	10.8951	59.77	39.8275	7.67835	17.1803	0.150597	3.8152	0.090535	0.439816	0.0193465	156.217	15.6721
299	TCGA.FC.A5OB.01A	15.9348	0.140091	19.8972	22.6889	0.866621	0.0365468	140.063	11.4324	7.64712	3.54999	17.1775	3.99016	16.3759	17.2862	3.06436	2.20355	7.03411	15.864	0.112503	21.0554	16.1037	41.0978	89.3485	0.0963814	7.25496	13.5558	9.17984	18.086	0.105246	0.341717	0.0574939	1.85612	20.5435	48.4274	123.274	0.00489348	36.5005	55.0246	38.8423	19.155	9.63092	0.106279	2.85318	0.0282532	0.255773	0.00804002	173.967	13.0457
300	TCGA.G9.6351.01A	14.0487	0.194833	23.6717	20.6238	0.782769	0.0406145	157.431	8.20174	10.0613	5.81501	22.1866	2.86966	17.7652	11.6124	3.74856	2.35678	2.39372	14.1922	0.108513	18.6733	11.8192	14.8989	53.3767	0.143405	5.27964	19.5697	13.1141	66.1931	0.180426	0.42071	0.084866	2.70986	31.2432	60.9636	57.9728	0.00305021	16.1709	58.5903	44.3167	11.0848	12.3246	0.211793	10.133	0.178532	0.607554	0.0225168	142.844	14.6965
301	TCGA.EJ.5503.01A	13.3803	0.154011	13.2921	18.6214	0.795638	0.0330503	140.989	5.28423	10.4853	4.77769	24.3174	1.98627	16.6381	8.05302	3.08249	1.90125	0.945368	12.0454	0.0991582	14.2466	6.12315	7.95309	33.323	0.142065	4.35176	19.937	9.13405	69.7776	0.170448	0.40056	0.0801332	2.63223	31.3162	59.1251	46.9028	0.0026409	11.8712	57.9018	44.4456	8.80856	11.5514	0.213757	8.4144	0.189719	0.733302	0.0242662	154.348	14.9946
302	TCGA.J4.AAU2.01A	14.4155	0.159126	20.8095	21.4556	0.810451	0.0455239	130.147	8.7315	8.73941	5.93159	23.0473	3.03913	17.5175	11.9377	3.79094	2.34966	2.52265	14.8615	0.107474	17.1776	10.6028	15.342	57.6036	0.163834	4.39186	18.5984	10.1979	54.895	0.156604	0.432552	0.096357	2.67458	23.8262	54.8074	54.3855	0.00334726	14.4651	55.8498	38.1267	14.1459	12.6829	0.142161	5.6287	0.0864215	0.409075	0.0192195	149.086	13.446
303	TCGA.EJ.5511.01A	14.0521	0.123395	9.11039	18.1773	0.656755	0.0220732	109.92	4.54837	7.2409	2.14728	19.6506	1.02913	11.5088	7.93431	2.1508	1.5113	0.673959	9.30352	0.101782	10.5925	6.43645	6.99792	39.579	0.076502	3.2117	11.9801	6.5389	50.374	0.111715	0.31915	0.0380331	1.81482	23.0601	51.9758	41.4426	0.00216653	11.0543	50.207	35.766	11.6349	6.6053	0.142007	5.70262	0.0533435	0.499336	0.0132487	165.768	12.8469
304	TCGA.CH.5751.01A	14.9775	0.0902825	3.91336	13.8773	0.546154	0.0165791	73.9577	2.66953	7.15652	0.78946	13.9829	1.22466	8.53408	6.13727	1.82853	1.00145	0.325524	8.55117	0.0879563	11.7865	4.41945	3.15171	53.4845	0.0546607	6.32682	13.8151	5.24758	24.567	0.0957589	0.334078	0.0284683	1.03895	11.6054	45.0949	29.9781	0.00135048	9.41769	40.1539	26.5935	23.2454	3.86704	0.0919193	2.00906	0.019749	0.355777	0.0144156	143.522	9.18794
305	TCGA.CH.5792.01A	13.3395	0.140122	9.51591	18.7947	0.727494	0.0289167	121.796	6.50296	9.70055	3.73528	22.4031	1.86049	16.3128	6.89786	2.74692	1.48285	0.573699	10.5149	0.0946036	11.4555	4.5336	5.20372	31.7072	0.121585	3.66775	19.0911	7.20568	73.4063	0.14149	0.377082	0.0668654	2.21201	28.9713	57.8271	40.7038	0.00217358	11.0761	52.6506	39.5363	8.81658	10.625	0.210038	6.81044	0.0869701	0.549464	0.0283752	169.235	14.165
306	TCGA.KC.A7F6.01A	13.761	0.18266	15.3485	20.0202	0.840979	0.0319644	122.692	4.14306	9.10449	3.83289	23.353	2.31249	17.2971	9.52395	3.1359	1.95145	1.45598	12.9647	0.10546	15.3115	9.73222	9.7379	40.6286	0.108728	4.02355	19.4665	7.76572	46.0209	0.151045	0.387992	0.0594281	2.38246	23.9698	53.3385	55.872	0.00301393	11.7283	56.5899	36.845	10.6277	12.2695	0.132112	3.29916	0.0457212	0.410631	0.0142324	134.043	11.9948
307	TCGA.EJ.5510.01A	13.5883	0.141596	12.6178	19.3999	0.719907	0.0254387	133.704	6.69769	10.0218	3.21401	20.9611	1.59374	13.0582	6.99139	2.64461	1.58966	0.939036	10.9132	0.0998666	14.3568	5.73426	7.58684	34.9855	0.095534	3.97636	17.2377	8.61414	56.3566	0.146183	0.342782	0.0524307	1.87861	30.1072	58.8409	52.619	0.00237271	14.3733	54.7645	44.7857	8.65352	10.2479	0.149062	5.0468	0.0797342	0.471652	0.0151423	140.057	13.7607
308	TCGA.HC.7211.01A	13.7065	0.159112	9.72099	21.0176	0.759309	0.0205718	126.248	4.8537	9.45728	2.18192	22.739	1.93951	13.106	8.97489	2.42652	1.55008	1.27501	10.8985	0.0970095	16.6631	5.74044	11.4651	38.6415	0.0663358	4.72187	15.065	6.53247	38.5299	0.136243	0.319476	0.0402296	1.75903	22.2883	53.3829	66.0492	0.00247936	17.9011	51.5213	42.8997	9.60981	10.2715	0.0859836	2.81449	0.0281077	0.214052	0.0102827	124.323	10.9062
309	TCGA.HC.7818.01A	13.8187	0.169369	13.493	18.9949	0.741818	0.0327794	134.349	4.73411	8.73229	3.86004	22.5585	1.88328	14.5021	10.0564	2.78139	1.81176	2.0343	12.5261	0.101588	17.6255	8.76508	13.5877	43.3859	0.111298	4.31779	18.5333	9.20538	50.9906	0.15641	0.392341	0.0632052	2.0577	24.0876	54.1405	54.9713	0.00269584	15.6036	52.4672	39.8403	11.2064	10.2638	0.164415	5.64847	0.0884021	0.465825	0.0160495	139.206	11.5351
310	TCGA.J4.A67N.01A	13.9483	0.200911	35.1866	22.6582	1.1225	0.0638457	170.005	10.948	10.0376	10.658	25.0169	7.93301	24.2331	15.8208	5.85045	2.59639	5.15007	14.5249	0.114581	18.7307	24.3669	34.4761	50.6489	0.306245	6.73315	29.99	14.4891	53.4063	0.258598	0.498136	0.186111	3.26195	26.8028	54.0929	92.9004	0.00486912	15.2257	58.8344	38.5532	11.6912	24.2883	0.0817329	1.93063	0.0520667	0.177588	0.0133965	130.707	13.8007
311	TCGA.EJ.5506.01A	13.8255	0.117077	12.8413	19.1	0.84549	0.0261693	142.74	7.91903	11.7361	2.29959	22.9613	1.5632	15.3011	8.04263	2.70036	1.643	0.995641	12.9038	0.10084	18.6378	6.07953	9.13645	35.8505	0.0869564	5.83642	16.5348	8.09794	43.0192	0.165757	0.354009	0.0530804	1.90631	25.6404	57.2887	57.7049	0.00260109	18.3064	60.0741	49.3143	10.1848	7.33351	0.178781	6.2246	0.10278	0.600056	0.0148177	169.829	13.9608
312	TCGA.VP.A87H.01A	13.7024	0.157577	17.7657	20.9967	0.905806	0.0294923	126.815	4.43381	9.08309	3.72528	23.5901	2.83592	18.4952	11.7479	3.2375	1.99852	1.88886	11.8537	0.107634	12.1545	10.93	12.545	51.7246	0.125305	3.57275	20.7288	9.34085	45.0624	0.142602	0.398353	0.0719601	2.07874	23.4006	59.3236	59.8099	0.00303126	14.8853	59.3055	36.6558	10.6093	15.8868	0.137681	2.56677	0.0472647	0.39158	0.0159225	134.872	11.6749
313	TCGA.KK.A7AV.01A	13.4204	0.130072	11.161	17.4038	0.895021	0.0319751	113.737	6.23427	9.10276	3.85534	19.8301	2.8682	15.0452	8.52518	2.77747	1.5743	1.09966	10.9468	0.0970149	14.005	7.36126	8.33348	39.1341	0.13297	4.65443	21.8022	7.40126	53.6244	0.166383	0.400831	0.0695318	2.44313	22.1847	52.7623	58.3914	0.00300059	12.3372	53.6958	35.1571	9.80159	12.8154	0.123724	2.89806	0.0427538	0.272899	0.0171924	148.631	12.3769
314	TCGA.VP.A87B.01A	14.7136	0.167952	16.2447	19.5907	1.10191	0.0371842	131.665	6.20527	7.80301	4.52807	20.4109	2.97882	16.7537	13.3365	3.22413	2.22237	3.41129	12.5315	0.114224	12.8045	12.3035	17.11	51.5962	0.13605	3.91158	18.8096	9.56089	45.7438	0.174851	0.425137	0.0807932	2.09683	28.6117	54.3946	72.8345	0.00448173	14.6164	58.8939	34.396	13.5889	14.7528	0.197845	6.24188	0.0685261	0.484333	0.0208931	149.855	12.4506
315	TCGA.HC.8213.01A	14.9815	0.174096	21.0211	20.5468	1.00369	0.0362686	141.263	6.90865	8.18497	3.01429	19.6651	2.41026	13.7415	15.6691	2.646	2.28107	5.65991	14.3489	0.112965	25.1834	17.6261	32.0863	76.5734	0.0927458	5.89805	17.5131	9.1739	25.984	0.156655	0.364706	0.0473497	1.96943	17.4242	50.7644	98.7265	0.00464244	33.2496	47.6814	38.1716	15.3143	10.9718	0.103871	2.69925	0.0225394	0.258	0.0106365	108.154	10.6464
316	TCGA.G9.6369.01A	14.8629	0.19864	43.749	24.5412	0.685974	0.0723137	162.941	12.8102	8.6329	11.0421	21.0664	4.23505	22.3822	16.5621	5.68667	2.50545	4.53183	17.199	0.115931	20.4466	17.0865	24.3352	72.7416	0.272337	4.86248	21.3806	17.5135	64.8889	0.153806	0.471789	0.177574	2.91813	24.5088	60.374	61.1676	0.00312636	20.842	56.4607	42.9383	15.5721	15.6119	0.257161	9.09209	0.257883	0.78212	0.0278451	167.766	16.0296
317	TCGA.ZG.A9LN.01A	13.4485	0.110841	11.1871	17.287	0.752135	0.0286983	106.225	6.20399	11.4184	3.82342	21.3853	3.4927	14.9428	7.31035	2.83031	1.24387	0.648875	12.1548	0.0868509	13.9759	4.68523	5.12637	44.6897	0.152131	5.13667	20.6146	6.9788	67.6514	0.122775	0.428104	0.0754701	2.32624	19.6166	58.1541	29.3827	0.00184195	9.45299	44.9488	37.3664	11.7491	8.84278	0.107578	2.18708	0.0379499	0.267182	0.0197476	159.124	11.3146
318	TCGA.G9.6496.11A	13.34	0.194119	20.4947	18.7369	0.762932	0.0473141	162.724	6.37435	11.5162	8.18044	23.8969	2.88151	19.2109	9.16143	4.6543	2.18762	0.867223	15.4316	0.0993781	18.7822	7.69367	8.13754	37.4484	0.22298	4.56667	22.2315	12.6658	82.6906	0.208575	0.485914	0.132928	3.38048	31.4906	64.5081	43.3841	0.00244134	9.91752	52.7177	47.817	10.2401	10.552	0.281647	10.212	0.554232	0.897368	0.0316984	185.877	17.1115
319	TCGA.HC.7233.01A	13.9068	0.128187	8.48489	18.53	0.547144	0.0257338	104.822	3.48406	8.00724	2.51156	20.3262	1.12587	11.2149	8.20104	2.17122	1.28211	0.948846	11.4879	0.0934484	16.6122	6.11586	7.70908	49.3538	0.0890394	3.33045	16.0289	6.99636	49.3286	0.112836	0.36706	0.0457174	1.85383	17.9316	52.6527	37.6045	0.00178084	12.9014	42.3903	36.989	12.77	6.72803	0.149848	3.86533	0.0384732	0.402866	0.0157286	133.352	10.9361
320	TCGA.VN.A88K.01A	14.6834	0.230959	19.2516	18.7563	0.905541	0.0445617	122.001	3.10785	8.39703	4.64703	18.5833	2.44193	15.4789	11.6687	3.62918	2.05665	2.13267	12.6506	0.10749	13.5187	12.7182	14.6172	58.7059	0.155812	4.60491	17.2016	9.10378	40.2388	0.169469	0.4887	0.0816162	2.00326	21.0076	51.1439	58.2966	0.00313475	11.0955	50.1102	36.0177	14.8948	10.122	0.0831512	2.22429	0.0510422	0.240631	0.0151853	147.579	12.1043
321	TCGA.EJ.7791.01A	13.5848	0.142178	10.9545	18.8616	0.667611	0.0304549	124.242	5.2962	10.5269	3.78899	22.546	1.52138	14.7247	7.25824	3.01161	1.4696	0.467199	11.9665	0.0960379	14.2133	5.04142	4.72557	35.351	0.125602	3.67185	17.2912	7.87929	71.7297	0.126566	0.393376	0.0664	2.34859	27.9688	59.1555	37.741	0.00193322	12.6937	56.2461	45.1029	9.78293	8.19398	0.223109	6.97228	0.148874	0.799511	0.0256276	185.798	15.1783
322	TCGA.CH.5746.01A	14.1731	0.145886	13.1251	19.4032	0.791929	0.0244932	125.378	4.83589	9.08516	2.28575	22.0906	1.94003	15.0368	8.84344	2.1818	1.91085	1.381	11.9199	0.105803	17.2796	7.61152	10.4936	43.1066	0.0726584	5.5225	16.8049	7.50305	38.534	0.143633	0.32297	0.040068	1.77147	23.4284	52.0322	62.2481	0.00288248	19.836	59.691	39.9951	10.853	8.9423	0.0998679	2.7035	0.0297626	0.310132	0.00949991	126.276	11.9637
323	TCGA.EJ.7327.01A	14.2899	0.130715	8.35764	17.4429	0.721716	0.0229224	114.309	4.74639	8.50675	1.90695	20.4416	0.884921	12.0762	6.40846	2.20766	1.53183	0.613002	10.9006	0.0996799	13.3424	4.9517	5.43781	36.7393	0.0742914	3.35845	14.4378	7.00357	45.6133	0.124668	0.339724	0.0401953	1.65769	24.1251	53.9823	40.6045	0.00213485	13.2779	52.7501	41.4484	12.0607	5.7467	0.173652	5.53767	0.0640891	0.638247	0.016241	143.213	12.1584
324	TCGA.EJ.AB20.01A	13.582	0.204035	12.4599	14.3983	0.519403	0.0483193	112.403	1.35142	9.79222	5.97606	18.6954	2.67207	15.8251	6.18872	3.9519	1.83655	0.244343	11.6565	0.093145	14.9461	5.95323	3.55636	32.518	0.191404	4.27478	19.6367	7.53599	87.0774	0.169014	0.518501	0.0906358	3.66238	23.2532	54.4519	26.3949	0.0016963	5.47203	44.194	36.1642	11.3878	4.90691	0.124277	2.61141	0.125399	0.503205	0.026464	149.088	14.585
325	TCGA.CH.5762.01A	13.7992	0.12837	6.65259	17.1578	0.539435	0.018874	103.087	2.51824	8.76247	1.43337	19.9673	1.09947	10.8306	5.63562	2.04623	1.2234	0.398501	10.1411	0.0928953	14.3344	3.33194	4.72872	36.0535	0.0583875	3.58755	13.7885	4.68217	46.0482	0.108179	0.304377	0.0293165	1.497	16.5139	53.2147	35.2382	0.00159093	14.9842	48.7731	37.1227	11.7851	6.09457	0.0882241	1.70874	0.0163844	0.234472	0.00980381	136.55	10.3534
326	TCGA.EJ.7318.01B	14.1662	0.187631	25.0888	21.6943	0.828974	0.0474393	146.419	10.5279	9.1582	7.24537	23.2362	3.78689	18.2114	14.2892	4.48058	2.33028	3.7201	14.8087	0.109664	17.2692	14.9715	20.4102	53.9035	0.193591	4.98109	23.6622	14.2736	50.7166	0.178278	0.444364	0.114545	2.67413	28.041	55.1442	57.892	0.00361691	11.4124	55.2983	36.6858	12.623	15.596	0.108042	3.05699	0.0669208	0.294016	0.0145567	119.819	12.7921
327	TCGA.KK.A8I5.01A	14.3117	0.180995	18.9835	21.0475	0.815999	0.0429132	126.453	4.7664	9.58022	4.84765	21.3664	3.1622	15.1399	11.5377	3.46559	1.94292	1.54252	13.1392	0.103987	17.7442	9.89181	13.1418	56.3675	0.163398	5.09146	19.8203	10.0561	31.6911	0.137056	0.452098	0.0913675	2.39639	22.7506	57.3515	46.4732	0.00275528	15.6783	45.8287	38.0663	13.5983	9.87316	0.15702	4.3608	0.0692696	0.368002	0.0191777	135.789	11.5199
328	TCGA.EJ.5515.01A	14.3262	0.132747	13.7848	18.945	0.656084	0.0312445	130.327	7.85052	11.5485	3.1492	21.6891	1.63173	13.7277	9.41282	3.0313	1.82542	1.13908	13.2422	0.0991709	22.4879	6.38949	7.67108	53.3691	0.116873	6.10802	16.6116	8.77082	58.0019	0.145045	0.389523	0.0643561	2.03594	23.1925	57.3053	42.2216	0.00214027	18.7931	55.0041	48.5909	13.2392	6.33147	0.215014	6.73649	0.145966	0.731877	0.0207407	173.808	15.003
329	TCGA.G9.6367.01A	13.5067	0.159649	20.3109	20.2002	0.750294	0.0413039	158.638	10.4911	11.3791	6.80265	23.5208	2.44628	18.4903	9.32472	4.13925	2.12064	1.06643	14.1566	0.101111	16.3909	6.89699	8.79243	40.5246	0.181949	4.36615	19.0043	11.6888	82.536	0.17992	0.4262	0.106894	3.24119	32.9634	63.3399	49.127	0.00264377	11.9502	58.2141	49.58	9.12395	10.5213	0.263948	11.0194	0.406821	0.983155	0.0318931	169.737	17.8028
330	TCGA.V1.A9O7.01A	13.4966	0.178565	10.7024	19.2494	0.773608	0.0311882	116.654	6.31859	9.81022	4.15766	20.4202	2.40403	14.9969	6.83513	3.2197	1.59046	0.398077	10.3786	0.0959234	13.5837	6.42543	5.39451	32.1156	0.144676	4.73409	20.4229	7.45248	74.5422	0.15649	0.393087	0.0735129	2.51123	24.8964	56.6163	43.7254	0.00197285	9.71558	50.1059	36.7972	10.7971	9.57172	0.246592	6.02301	0.17879	0.741231	0.026918	191.389	15.1503
331	TCGA.G9.6363.01A	14.4782	0.125271	18.0269	19.3571	0.641204	0.042336	123.611	6.00107	10.5907	4.17041	19.179	2.89122	15.191	12.8406	4.19936	1.48835	1.64517	13.9762	0.099815	21.664	10.5284	13.3353	69.4361	0.148591	6.79001	20.6418	9.43935	35.2116	0.119307	0.381671	0.0767776	1.78327	15.8919	56.44	50.0595	0.00210744	21.1708	51.7321	43.4945	14.2347	7.05446	0.100836	1.14566	0.0248129	0.15043	0.0109554	149.538	10.8903
332	TCGA.V1.A9O9.01A	13.9359	0.10682	8.62545	17.9381	0.760512	0.0223704	106.879	5.57106	9.5225	2.29227	21.4815	1.74652	13.205	8.04179	2.08055	1.22105	1.10269	10.5416	0.0937115	13.0143	5.69934	6.65427	35.9885	0.0862871	3.75726	17.8693	5.47323	45.4127	0.123224	0.342266	0.0448426	1.57449	18.1575	51.5851	40.4212	0.00231902	13.0165	46.6101	33.5093	12.0754	10.4116	0.122828	3.47722	0.034831	0.338752	0.0151644	143.865	10.7801
333	TCGA.V1.A9O5.06A	15.2958	0.104652	14.7846	19.5994	0.711494	0.025818	122.394	4.20125	8.98765	2.01025	15.5942	3.71889	15.1983	9.15106	2.69355	1.30629	0.864388	8.78564	0.10335	11.8417	7.37783	7.24891	55.9816	0.0795585	8.43486	20.0923	8.21036	24.2793	0.0994241	0.339066	0.0504176	1.37316	23.5965	52.9658	39.7454	0.00217344	17.6656	55.6944	31.8382	17.6853	8.10667	0.0994905	2.15184	0.0444515	0.279911	0.0107737	141.322	10.1139
334	TCGA.FC.A66V.01A	13.1596	0.168858	31.2172	21.2041	1.21133	0.0550203	171.566	12.5432	11.8422	11.4231	25.2234	5.84284	25.0682	13.3308	5.43261	2.66903	2.82069	15.2342	0.107848	16.4926	16.091	20.5608	40.0185	0.30827	6.00605	29.0971	15.0581	71.1471	0.287554	0.477633	0.188819	4.00514	34.4709	59.9978	79.8167	0.00489245	11.0079	62.6798	44.1798	7.72652	19.5419	0.209896	6.40151	0.264267	0.50908	0.0251983	156.944	16.9591
335	TCGA.EJ.5509.01A	13.829	0.151012	13.1524	19.4842	0.776828	0.0373422	141.225	5.75812	10.1685	4.65005	21.2554	2.34418	17.0611	9.96309	3.48633	1.72111	1.0762	11.5041	0.101499	14.7191	8.77174	9.80708	43.2836	0.155218	4.3292	20.7384	9.07069	70.7347	0.154384	0.422103	0.0922261	2.33218	29.3011	57.2325	50.6364	0.00259087	12.9235	57.2575	41.8367	10.5801	12.3387	0.289946	11.9926	0.188622	1.17565	0.0297168	174.179	14.4269
336	TCGA.HC.A6HX.01A	13.1316	0.218653	29.6738	21.1511	1.34622	0.0656247	165.518	9.77073	10.407	12.3643	26.0748	6.84283	28.555	12.4863	6.84995	2.86809	2.75887	15.6272	0.112547	16.647	17.4626	19.1713	37.3464	0.382909	5.86841	33.4077	14.4781	75.4263	0.290687	0.547056	0.224308	4.33801	33.5347	61.8344	86.6373	0.00533888	9.4219	59.3383	41.1539	7.73946	25.3795	0.166428	4.86716	0.23333	0.478622	0.02714	152.668	16.4309
337	TCGA.V1.A9Z7.01A	15.2097	0.182088	18.7992	17.6564	0.654947	0.0706781	115.945	4.30706	8.09239	5.53829	17.4268	2.37035	14.1554	11.4576	4.92122	2.29032	1.90938	13.3693	0.108637	18.1121	16.1551	10.1844	75.3945	0.261411	6.12448	21.3056	12.4423	55.0798	0.157133	0.616861	0.134955	2.4364	20.4396	52.7571	42.3951	0.00236509	14.6513	54.4716	35.4657	19.7784	6.88784	0.277482	6.72085	0.191283	0.688251	0.0373012	160.141	12.5346
338	TCGA.XJ.A83G.01A	14.2279	0.159582	27.2427	23.3418	1.1429	0.0457006	152.554	14.1939	8.88681	8.05268	22.3059	4.49834	22.0738	15.5993	4.79611	2.84054	4.81038	15.0716	0.114698	14.9163	16.6391	24.6168	54.6673	0.181966	5.01692	21.1262	13.629	47.9752	0.178274	0.397269	0.122718	2.68971	30.4504	55.3404	97.1877	0.00515829	17.9189	64.1622	39.0054	11.5289	20.2768	0.139188	4.53095	0.102162	0.322333	0.0165923	160.057	14.6219
339	TCGA.2A.AAYO.01A	14.4871	0.14803	15.6781	18.3336	0.74408	0.0484876	103.359	8.73551	8.91281	5.16937	20.1472	3.05435	15.4587	11.7149	3.4762	1.7887	1.7189	13.1867	0.0993577	19.5267	9.53841	9.79243	55.7769	0.19046	6.13155	22.8757	8.06046	56.7382	0.176364	0.464917	0.0997939	2.12134	17.603	51.8168	45.9171	0.00264454	14.2203	46.6928	34.6148	16.5008	9.09691	0.206424	5.71106	0.1322	0.580831	0.0301957	174.571	13.9178
340	TCGA.KK.A59X.01A	14.4887	0.129505	26.6092	23.6146	0.959605	0.0352524	133.655	17.7324	10.6825	6.06339	20.8082	4.59638	18.943	15.4551	4.56085	2.00352	2.07959	15.2106	0.101777	17.3202	10.0978	11.8281	66.1522	0.185166	6.88397	22.429	9.32409	55.1982	0.126562	0.384824	0.139529	2.30118	21.1638	59.6615	62.6594	0.00307824	21.7151	59.7328	42.4792	14.0349	10.9496	0.16157	3.79996	0.114751	0.549363	0.0239785	216.774	15.2736
341	TCGA.CH.5765.01A	15.0017	0.160568	11.409	18.1797	0.870205	0.0265978	121.261	7.09893	7.86162	2.1914	18.7603	1.60486	14.8302	9.58353	2.40773	2.30991	2.09132	11.5617	0.10943	14.2969	8.38829	12.2986	52.7091	0.0732426	4.36	13.7154	6.47176	26.8243	0.149643	0.349278	0.0383426	1.75751	21.5416	51.1959	60.5323	0.00348371	23.3523	53.338	38.8127	14.6863	7.95979	0.0928584	2.89627	0.028725	0.368081	0.00933535	117.479	11.3793
342	TCGA.VP.A87D.01A	15.0307	0.181927	19.7674	20.9268	1.11537	0.0374338	154.663	9.03887	9.25479	3.36982	22.3159	2.38677	17.8447	10.3396	3.41876	2.5145	2.85991	14.735	0.114733	19.9052	12.1586	13.9012	55.6644	0.125459	5.7232	18.4954	8.14156	39.6867	0.207237	0.424434	0.0819407	1.76589	25.0237	53.125	75.1875	0.00364341	24.0276	69.0972	45.9771	15.3947	10.5672	0.135131	6.35923	0.0683876	0.795544	0.0161339	147.03	14.7212
343	TCGA.V1.A8WL.01A	13.8487	0.134986	15.0043	19.1044	0.76215	0.0358031	117.443	6.29503	10.3854	4.38107	23.4922	2.97594	15.3336	11.3293	2.9924	1.50137	1.40254	13.8463	0.0977224	18.7653	8.46714	9.49753	46.5131	0.138548	5.64334	20.8201	7.13586	52.6731	0.159465	0.408198	0.0717673	2.18057	20.4204	54.7747	51.3696	0.00239407	14.6761	50.4912	39.8729	12.5684	10.3864	0.180792	4.3687	0.106515	0.482018	0.0222712	159.203	13.204
344	TCGA.ZG.A8QW.01A	13.5929	0.142869	20.6745	20.3845	0.940943	0.0443427	125.231	7.65352	10.9781	5.38059	25.9166	4.0146	18.97	10.8509	4.39749	1.89377	1.72054	14.6027	0.101432	17.3588	9.12711	8.43419	52.2124	0.20688	5.8563	25.8865	7.84824	56.3671	0.166077	0.487561	0.120939	2.40633	23.6919	58.6518	44.929	0.00281869	15.253	56.5707	39.3638	9.79037	14.4613	0.169182	3.44332	0.0746308	0.479825	0.0243126	172.233	13.6962
345	TCGA.EJ.7785.01A	13.6027	0.132311	6.7808	16.5612	0.628016	0.0242221	110.851	4.30303	9.32899	2.1997	21.7113	0.856717	11.9826	5.46203	2.2567	1.41183	0.338781	9.6503	0.0936384	13.1836	3.73848	3.65939	37.0311	0.088469	3.46557	14.8095	5.73513	63.5194	0.1171	0.349273	0.0458774	1.81325	22.1391	56.7159	28.5254	0.0017631	13.1091	49.8483	40.5912	10.9306	6.97568	0.151188	4.49533	0.0526903	0.600303	0.0187029	151.608	12.1289
346	TCGA.VN.A88R.01A	14.901	0.182545	29.0321	23.1409	0.991723	0.0718966	137.644	11.8904	9.36743	9.01767	19.6783	6.60318	20.8797	18.1588	6.2682	2.56952	4.50785	15.3497	0.111849	18.169	19.2988	21.2461	68.6363	0.339154	7.83898	25.9459	14.1694	52.0995	0.186955	0.522457	0.222843	2.98765	28.1328	53.2623	76.2192	0.00425321	16.3954	63.4157	38.0011	15.6388	13.5012	0.165449	5.27657	0.10928	0.464965	0.0228787	165.261	13.6971
347	TCGA.G9.6384.01A	13.8316	0.152771	11.6021	18.9917	0.63986	0.0264137	128.589	5.08461	9.56867	2.99837	21.4516	1.28881	13.2196	7.66398	2.59763	1.53025	0.660412	12.2516	0.0975367	15.4827	5.31076	6.05269	44.7735	0.0961704	3.68492	15.1564	7.37888	62.7816	0.126951	0.367897	0.050833	2.15388	24.8217	59.7812	43.7067	0.00200308	14.6368	52.3384	43.4606	11.0317	8.9887	0.162174	5.20667	0.0725664	0.603128	0.020683	147.169	13.3627
348	TCGA.V1.A8MK.01A	14.0579	0.165797	18.4768	19.1779	0.75632	0.0414793	128.548	7.41716	10.5797	5.05394	22.9008	2.71403	16.3302	11.0842	3.25845	1.99199	1.47374	14.2766	0.103255	18.54	9.29687	9.61502	50.0733	0.160463	5.64505	20.5198	8.78036	59.9683	0.167952	0.453416	0.086689	2.6629	25.8494	56.6077	49.0056	0.00271125	13.4328	55.012	41.0572	12.4584	9.85364	0.185313	5.61585	0.110807	0.540681	0.021889	169.356	14.1068
349	TCGA.ZG.A9L9.01A	14.3823	0.182993	15.5275	19.474	0.629629	0.0317425	100.722	7.01549	9.60248	4.98446	18.9841	3.06164	13.0723	9.38579	3.72302	1.74675	0.558147	12.9051	0.0951751	13.6327	6.79186	5.77153	50.2365	0.153042	4.34695	19.3896	9.17864	51.5495	0.111639	0.410552	0.0896703	2.16471	21.4588	54.1673	27.0086	0.00170492	8.10518	43.5016	34.751	15.5345	7.32987	0.111174	1.63069	0.0630077	0.350307	0.0171722	178.9	12.9688
350	TCGA.ZG.A9LY.01A	13.4785	0.1535	10.3878	18.4941	0.685994	0.0225482	114.409	3.41326	8.28106	2.45649	20.2664	1.71078	12.8601	7.15695	2.35526	1.55537	0.661159	10.5798	0.0984699	12.4497	5.48306	6.20761	30.7379	0.0799028	3.95699	16.8664	7.12551	37.7509	0.138588	0.331328	0.0414718	2.01026	23.9572	53.5729	50.6203	0.00240419	11.7424	50.61	35.5768	8.43407	8.39995	0.0937122	2.17535	0.0438636	0.265954	0.0108856	148.306	13.0037
351	TCGA.2A.A8VL.01A	14.2943	0.165545	27.004	20.5438	0.822339	0.0443525	149.269	9.0946	10.7493	6.12021	23.7926	3.68166	17.9225	13.5133	3.77047	2.31901	2.75032	15.3046	0.10848	21.7523	12.1128	17.1397	58.0293	0.173102	6.71394	20.9009	10.8869	53.7845	0.192715	0.455849	0.107602	2.71437	26.7494	57.6339	61.4555	0.00331991	16.448	55.3468	41.84	11.8954	12.5167	0.156515	5.13011	0.102321	0.433836	0.0184152	150.483	13.8067
352	TCGA.EJ.5522.01A	14.4071	0.105152	9.32744	17.3807	0.638898	0.0226553	111.269	6.80396	9.9369	1.64477	20.0144	1.13275	10.882	7.48124	2.07786	1.41539	0.930703	11.3529	0.0977807	16.0048	5.20587	6.79976	46.5741	0.0747528	5.19597	14.9219	6.52531	38.2618	0.123153	0.34522	0.0392297	1.58278	19.8648	51.5798	47.2802	0.00210011	19.151	52.0129	40.5456	12.5153	5.69475	0.13155	3.70548	0.0386974	0.363282	0.0138662	153.419	11.2356
353	TCGA.EJ.7794.11A	12.7048	0.116513	6.01861	16.004	0.712632	0.0228605	118.042	3.48141	11.8496	2.37104	23.2965	1.11039	13.2144	4.73649	2.17186	1.19232	0.12303	10.0611	0.0876318	14.0831	2.59109	2.12881	23.228	0.0958147	3.6151	17.8735	5.81221	74.1025	0.126519	0.350527	0.0466443	2.12656	27.4719	62.0244	36.035	0.00163152	11.4879	54.2914	46.7506	7.78461	7.07662	0.256434	6.83875	0.123479	0.746294	0.0276492	197.181	15.406
354	TCGA.HC.7211.11A	13.0909	0.165036	17.6913	18.5345	0.748361	0.0556208	148.442	4.09456	9.76159	6.8434	24.519	3.59518	18.8522	10.8563	4.08312	1.96231	0.774664	12.1372	0.0988489	19.3029	8.10575	14.8104	34.7479	0.236598	4.54811	21.1411	9.31916	38.2589	0.145977	0.413564	0.120851	2.75748	26.9156	55.1396	63.889	0.00252604	9.53544	50.3703	40.8109	9.41339	10.9468	0.198182	6.7821	0.14305	0.504902	0.0247063	153.537	15.7805
355	TCGA.EJ.A65E.01A	14.3262	0.137593	16.7324	18.9537	0.997243	0.0340684	120.158	7.78234	9.57406	3.83638	21.9481	3.20004	16.0625	13.1125	3.36831	2.0679	2.96281	13.8768	0.108376	18.2453	11.4571	14.1796	56.068	0.113339	5.56493	19.3101	8.66565	35.6238	0.168361	0.376557	0.0652611	1.9677	23.3304	52.4324	73.0637	0.00370633	20.7867	61.8389	40.5595	10.5743	12.2118	0.113369	2.62291	0.0368799	0.233003	0.0131568	146.76	12.7816
356	TCGA.HC.7738.11A	13.1839	0.149933	12.7811	15.7661	0.561099	0.0488319	125.991	3.17154	10.9119	4.8247	22.5006	2.17746	15.711	7.50301	3.54455	1.67789	0.214928	10.8618	0.0920319	17.9733	5.0202	5.30619	33.1931	0.202596	5.0378	18.1602	6.94168	52.3346	0.135143	0.447914	0.0965367	2.4645	25.4506	57.9276	35.6353	0.00150542	7.91365	46.9137	42.9273	11.2971	5.03608	0.291451	8.74225	0.280044	1.14262	0.0419741	197.102	17.2677
357	TCGA.CH.5767.11B	12.5469	0.137039	9.16928	18.9811	0.781257	0.0204665	133.307	5.06326	12.03	2.66186	24.6476	2.18142	15.9639	6.34931	2.33801	1.4283	0.298999	11.0539	0.0912886	14.3288	3.82129	4.60458	23.9588	0.0903072	4.39365	19.0422	7.08407	75.4404	0.158973	0.328107	0.0480362	2.51805	28.9818	62.0565	60.5082	0.00211186	14.319	57.6342	47.8048	6.60018	10.5968	0.198516	5.21253	0.106962	0.520617	0.0204579	158.847	13.491
358	TCGA.EJ.A7NK.01A	13.3391	0.143392	15.1965	19.4639	0.954558	0.032715	133.596	7.58846	11.1056	4.47766	25.5427	2.35042	19.3906	8.28384	3.0927	1.90478	0.764555	13.1506	0.101714	15.0849	6.67206	6.31823	34.1448	0.144781	4.77665	20.6812	7.80212	65.6077	0.175891	0.39343	0.0788615	2.72589	28.7651	58.9106	53.3906	0.00304276	11.7701	62.1049	43.2782	8.38683	11.235	0.170917	4.69053	0.110277	0.522642	0.0209011	156.36	14.7659
359	TCGA.EJ.5496.01A	14.6584	0.143785	12.0147	19.661	0.70959	0.0229601	124.73	6.86352	8.89836	1.95514	20.586	1.25105	12.7031	9.06303	2.15669	1.69881	1.44812	11.8095	0.105957	15.7373	7.24481	11.3375	53.2413	0.0697017	4.35615	14.2083	6.96474	38.0699	0.121485	0.322715	0.0362152	1.53206	20.4255	52.8727	52.7525	0.0025056	22.9989	50.9577	40.6329	13.3971	8.40232	0.0947659	2.57452	0.0280412	0.342477	0.00974009	124.286	11.325
360	TCGA.EJ.7797.11A	13.8396	0.153066	14.4182	17.1746	0.624989	0.0395493	123.035	5.06239	11.7684	4.56364	21.0735	2.67859	15.1383	9.7406	3.28448	1.76132	0.629356	13.1814	0.0956671	20.7893	7.29163	6.32005	48.144	0.157477	6.34133	21.733	8.21529	67.1107	0.153459	0.470965	0.0731635	2.76266	21.9347	56.1748	39.9017	0.00202756	13.4294	51.6092	43.2728	12.1572	6.0011	0.185903	3.48302	0.0988261	0.444013	0.0227006	159.815	14.629
361	TCGA.HC.7081.01A	13.7643	0.144238	9.05152	18.6508	0.560924	0.0303622	113.984	4.38643	8.17555	3.16745	22.7428	0.937054	12.9914	6.64237	2.50038	1.39785	0.539848	12.2805	0.095247	15.0788	5.18758	5.02067	40.3826	0.124268	2.83024	16.9798	7.38988	58.9427	0.103849	0.425292	0.0702346	1.89062	23.3846	61.1649	22.5765	0.00160253	10.3171	43.0692	37.6539	10.5104	7.11544	0.18257	5.61739	0.0794266	0.500344	0.0236134	167.191	13.0711
362	TCGA.EJ.7315.01A	13.7525	0.108629	9.12705	18.4426	0.689925	0.0242222	119.904	4.23613	9.27081	3.12447	20.2514	1.60105	12.4993	6.10165	2.62667	1.19821	0.352653	10.1148	0.0905264	10.0648	3.3147	4.01759	34.383	0.0903725	2.89096	14.5333	6.59558	58.3906	0.088362	0.306529	0.0504086	1.9254	23.2515	59.8073	31.0985	0.00191388	13.9208	52	38.9533	10.4338	9.19434	0.180577	6.944	0.133498	0.730725	0.0229218	162.776	12.8465
363	TCGA.HC.7748.01A	13.9013	0.14055	8.88771	18.4447	0.640708	0.0233231	117.334	4.43083	9.2731	2.14103	20.8936	1.18341	12.2242	7.03454	2.17377	1.367	0.667003	11.1073	0.097012	14.2713	4.72569	5.62834	37.9402	0.0835537	3.95733	15.403	6.58932	49.4402	0.125018	0.348712	0.0453028	1.81059	25.598	56.1204	38.951	0.00195796	14.2718	50.8973	40.9613	10.8352	7.19335	0.145255	5.49677	0.0694433	0.466273	0.0166694	152.03	11.8598
364	TCGA.KK.A8II.01A	14.9974	0.173825	20.5688	22.7931	0.845133	0.0277024	126.909	7.22729	8.95989	2.57996	23.7756	1.99092	15.7176	13.3121	2.79969	1.96431	3.40724	13.658	0.112422	15.784	12.5236	17.8588	64.7474	0.0742152	5.45788	17.3893	6.91579	20.8453	0.155711	0.35541	0.0460956	1.81161	20.9769	50.19	82.5136	0.00366545	25.7656	54.6675	37.0949	13.8043	12.1817	0.0578248	1.51064	0.0106516	0.172834	0.00776285	99.6169	10.648
365	TCGA.J9.A8CK.01A	13.9082	0.193455	15.1091	19.2714	0.692251	0.0346909	122.438	5.13677	8.7208	4.66905	22.2758	2.02612	15.5986	9.62274	3.5039	1.80287	0.839342	12.4188	0.101693	13.29	8.0918	8.09084	41.965	0.144289	3.28353	19.4319	8.65317	55.7941	0.147559	0.434826	0.0744092	2.50416	22.8725	58.5914	41.3014	0.0022592	9.22448	49.2628	37.2197	10.8301	10.6829	0.204207	4.46732	0.123778	0.688208	0.0238523	149.576	13.6915
366	TCGA.EJ.5502.01A	13.2789	0.147168	8.90777	18.0284	0.755503	0.0258113	113.023	4.56719	9.30474	3.29073	22.1421	1.55096	13.163	7.0509	2.32218	1.45598	0.668763	10.2418	0.0951638	13.4466	5.26819	6.09305	30.245	0.0994541	3.84491	17.2765	6.53002	65.0938	0.149442	0.356999	0.0526109	2.07586	25.1955	56.1281	42.6048	0.00213834	11.243	51.3279	39.7316	8.56514	9.52289	0.202474	6.09784	0.119358	0.597952	0.016865	160.761	13.37
367	TCGA.HC.A76X.01A	15.2446	0.198768	20.4209	20.9197	0.989953	0.0433864	140.574	8.16692	7.95574	3.71701	21.1241	2.59003	17.6423	12.5355	3.48171	3.07817	4.22772	14.9842	0.118497	19.0902	15.9008	22.2302	70.864	0.113449	5.04437	17.2131	9.88957	33.8567	0.172256	0.415463	0.0640161	2.07714	22.065	52.8776	71.7127	0.00455779	21.6159	57.2637	38.6054	17.6836	10.6401	0.087174	2.39773	0.0196115	0.239633	0.0102632	108.956	11.6184
368	TCGA.J9.A8CM.01A	14.1968	0.165169	15.0185	19.5135	0.888208	0.0368397	128.733	6.97793	9.56598	4.82585	21.2539	2.41737	17.9271	8.70937	3.78248	2.04391	0.825696	11.6232	0.103297	13.0635	7.81569	8.36973	44.1604	0.14502	3.73271	18.74	9.06009	82.2831	0.150877	0.407404	0.0784748	2.70053	26.9202	56.3556	41.864	0.0028126	10.24	56.9096	36.9789	11.8164	9.70595	0.185812	5.39482	0.151262	0.653554	0.0230739	189.507	15.4838
369	TCGA.KK.A7B0.01A	12.9642	0.175928	23.737	21.8609	1.05383	0.0623962	165.538	8.27464	9.57024	14.2934	23.7731	6.90003	27.5075	13.6408	6.41062	2.49649	2.94118	13.9335	0.104452	12.7798	16.9459	20.5019	38.1605	0.433553	4.2859	34.991	15.2482	83.6959	0.227431	0.523521	0.258002	3.86951	32.5032	59.8837	71.348	0.0045944	8.39849	56.4565	36.8058	10.3878	26.8468	0.219712	8.31822	0.259755	0.50741	0.0391327	148.764	15.783
370	TCGA.J4.A67T.01A	13.6665	0.19004	17.9281	21.6902	0.763158	0.0282134	130.704	5.47219	9.93347	3.65809	23.4538	2.5063	16.5367	10.5336	2.87775	1.58949	1.46245	13.7937	0.100175	19.4845	8.03884	10.5524	42.6236	0.105582	4.78734	20.4284	7.80877	53.6207	0.158623	0.396281	0.0633119	2.31292	23.9903	54.5233	59.7318	0.00252724	14.6474	50.6555	39.5232	10.2943	10.6384	0.133091	3.78127	0.0479624	0.369723	0.0135262	129.134	10.8005
371	TCGA.HI.7168.01A	14.4884	0.210727	16.6526	18.92	0.728	0.0390292	146.257	6.19817	10.5544	4.45871	22.6164	2.54243	16.3457	9.98659	4.68088	1.74751	0.501481	13.9939	0.103583	16.7133	7.13337	4.3108	41.6234	0.147641	5.55269	18.2228	8.41239	84.5937	0.169565	0.419866	0.0927192	2.3016	25.7475	61.4604	45.6249	0.00201445	12.3036	54.7492	44.4293	15.0196	7.17582	0.312128	10.5108	0.568724	1.57312	0.0397516	213.018	21.1665
372	TCGA.KK.A59Y.01A	14.6602	0.179903	23.1157	22.737	1.17874	0.0424368	154.815	9.67928	9.45883	5.35641	21.7058	4.41572	20.4239	12.6904	4.25821	2.66516	4.28196	14.0326	0.111977	17.7452	13.7368	22.4345	56.1289	0.166892	6.04622	21.7364	12.001	40.6936	0.201438	0.420657	0.105932	2.22387	26.8048	56.1795	82.4611	0.00453145	19.2738	63.1122	38.7333	13.8641	14.1281	0.0920821	4.29603	0.0599223	0.201864	0.0148894	139.188	13.3752
373	TCGA.Y6.A9XI.01A	14.5205	0.139904	16.2642	19.6916	1.04223	0.0306429	126.722	9.50416	8.50436	3.67451	21.1064	3.29486	15.2398	12.3471	3.16397	2.20856	2.89108	11.8001	0.108797	14.1564	9.99846	16.3484	47.7267	0.106178	5.18901	16.2716	7.65789	46.9	0.150646	0.351215	0.0660947	2.27464	25.4054	51.9243	86.2742	0.00409711	19.9	66.5426	38.2891	12.5056	13.2609	0.133314	5.38743	0.0495566	0.319789	0.0151209	170.593	14.8128
374	TCGA.G9.6356.11A	12.258	0.135444	14.4875	19.2654	0.986329	0.0223983	153.399	6.65203	11.6829	3.50832	22.2909	3.62476	18.362	8.53781	2.71425	1.42207	1.03537	11.5748	0.0966498	14.2861	6.17669	11.7173	22.2044	0.090594	5.02644	21.083	9.30419	47.1582	0.187138	0.308782	0.0534277	2.68188	33.3465	61.1141	108.64	0.00343603	17.2704	58.7813	47.4517	4.47924	18.662	0.153612	4.3386	0.0652961	0.286794	0.0121293	132.976	12.9982
375	TCGA.V1.A9OY.01A	13.9893	0.156727	14.9659	18.4498	0.849515	0.0327943	129.117	6.75684	9.73604	4.41819	21.6695	2.68698	16.581	9.9046	2.8839	1.8875	1.6046	12.4953	0.103526	14.7895	9.73457	10.609	43.8892	0.125922	5.00523	20.3706	8.54336	51.2538	0.167766	0.392493	0.0670668	2.31042	25.0311	54.6518	57.7001	0.00301132	12.6134	56.3986	38.8454	11.1913	11.1717	0.118796	3.57636	0.0692864	0.343272	0.0169773	134.492	12.3968
376	TCGA.KC.A4BL.01A	13.1012	0.148907	10.8496	17.9091	0.830568	0.0256951	119.261	4.78711	10.4467	3.27139	23.2795	2.24391	15.5988	7.41642	2.64564	1.46361	0.57946	11.3382	0.0967201	14.2843	5.89088	5.49853	28.9107	0.0991074	4.66405	20.0993	6.97382	58.5395	0.157609	0.364793	0.0505827	2.46074	27.5393	56.3423	55.2181	0.00235575	11.775	57.8049	41.0449	8.08153	9.9007	0.133742	3.47182	0.0589214	0.333014	0.0160155	156.005	12.4895
377	TCGA.YL.A9WK.01A	14.6491	0.179999	17.6111	16.4483	0.768299	0.0510792	133.233	2.47092	8.21422	4.55216	18.8539	2.65115	16.0558	10.942	4.33362	1.96408	1.4462	11.7594	0.106982	17.9806	13.8722	10.1506	79.3928	0.226041	5.84685	19.1739	9.56077	77.5086	0.180523	0.572586	0.122894	2.64632	20.2125	55.4967	39.3932	0.00259876	11.5328	51.7417	33.4844	17.5272	9.79977	0.183949	5.11838	0.152277	0.642212	0.0342837	208.379	15.7998
378	TCGA.EJ.7788.01A	14.5625	0.130269	8.95819	17.7589	0.601002	0.0244664	93.274	6.4193	7.18024	2.15304	18.6931	1.01484	10.4221	7.17597	2.16838	1.51003	0.790816	11.1573	0.0980532	13.2153	5.56788	6.14533	44.0793	0.0776338	3.23611	12.7473	6.46286	40.2338	0.104832	0.333942	0.0395475	1.62264	17.7902	49.9139	34.5901	0.00194836	12.1709	43.6249	34.1512	14.1185	4.84126	0.110784	2.9926	0.0274351	0.297102	0.0130365	144.072	12.7677
379	TCGA.XK.AAJ3.01A	14.6515	0.142933	20.0284	19.3221	0.717793	0.0433075	126.333	7.64186	8.14281	5.45216	22.3744	2.9345	17.9583	13.2812	3.85794	2.07136	2.78511	14.4092	0.113421	16.7559	14.8483	16.3854	59.6879	0.156419	4.77525	20.7735	10.2656	42.613	0.151921	0.451097	0.0922149	2.37607	26.5655	53.8632	52.4727	0.00312757	13.5352	58.2985	34.6228	12.1024	11.9343	0.189577	6.51553	0.0808168	0.672412	0.0211775	159.719	14.1
380	TCGA.G9.6342.01A	14.0618	0.195385	20.6836	20.6374	0.844436	0.0341717	154.801	7.32093	9.93239	4.88375	23.7249	3.05193	17.8373	11.67	3.50831	2.06814	2.40264	13.9698	0.1083	17.4398	10.6235	14.232	46.7696	0.124077	5.38241	19.1041	10.4449	52.8199	0.180469	0.407368	0.0746138	2.44244	30.781	58.6052	76.4843	0.00320261	16.8099	63.0092	43.3686	10.4261	13.2695	0.149055	5.44507	0.125292	0.402577	0.01534	145.975	14.2613
381	TCGA.EJ.5516.01A	13.8016	0.106294	7.41579	17.4404	0.513256	0.0214254	114.058	4.1228	10.1288	1.77424	20.5326	0.837766	10.9527	6.71389	2.26903	1.18872	0.466011	10.6099	0.0905774	17.0803	3.95066	4.67245	46.878	0.0759676	3.4807	13.7682	6.44976	50.204	0.0948546	0.330857	0.0371854	1.65246	18.5376	59.2465	31.2527	0.00141956	18.488	47.3475	44.6772	11.2787	5.46858	0.113152	2.53777	0.031402	0.351351	0.0150908	159.664	11.4642
382	TCGA.EJ.5501.01A	13.8317	0.176304	13.9561	21.6384	0.75354	0.0274874	129.367	7.74804	9.50153	3.62029	23.8029	2.03636	16.7253	8.33409	2.87881	1.91528	1.01596	12.2783	0.105043	14.8459	7.75853	9.07547	36.7451	0.093302	4.84566	18.7655	9.22921	42.0469	0.166289	0.390758	0.0552295	2.21622	30.0626	55.7612	60.8941	0.00272044	13.4692	59.3002	42.1214	8.56747	10.744	0.137218	4.46302	0.0647908	0.517065	0.0133734	139.219	14.6641
383	TCGA.KK.A8I9.01A	13.2573	0.16568	12.6381	19.1208	0.855476	0.030319	117.884	4.76588	9.99228	4.47837	20.52	2.60521	15.636	9.13153	3.18582	1.453	0.860731	11.5571	0.0962612	13.3157	7.62822	7.36538	37.6569	0.135907	4.21926	22.7503	7.11355	55.7006	0.144806	0.411956	0.072602	2.49116	24.6663	56.0138	52.7112	0.00246153	11.3049	51.1678	38.2329	9.23599	12.4125	0.119981	2.24418	0.0386163	0.287351	0.0167123	144.271	11.0618
384	TCGA.EJ.7786.01A	14.4286	0.137389	14.2547	19.1331	0.67461	0.0357399	118.871	8.16799	8.77929	3.85412	21.6147	1.52847	14.1268	10.4929	2.92077	1.87282	1.52345	12.753	0.104073	18.3697	8.74857	9.4155	52.3898	0.121044	4.17249	16.3037	8.22755	65.2669	0.137357	0.394267	0.0639701	2.14648	23.052	55.0646	43.0206	0.00241708	15.5098	52.1354	38.9783	12.7556	7.52813	0.320537	12.5073	0.153783	1.06086	0.0250557	191.488	15.7036
385	TCGA.EJ.5532.01A	14.6445	0.152581	12.6685	20.1951	0.710673	0.0350103	128.691	5.4181	8.05763	3.45869	19.7242	1.96192	14.1118	10.5916	3.01891	1.97315	1.85027	12.8145	0.104321	16.9525	8.70581	12.6471	63.9923	0.115463	5.00629	16.1539	7.88507	43.0818	0.1409	0.426515	0.0619772	1.9223	22.0187	53.8909	52.2048	0.00255364	18.2858	53.147	40.1274	14.6048	7.74515	0.207012	7.68355	0.081432	0.629172	0.0207847	170.516	14.7795
386	TCGA.EJ.7331.11A	13.4871	0.126287	8.40611	15.8716	0.517763	0.0306246	112.585	4.47523	10.385	3.40776	19.4492	1.09302	12.8207	5.56973	2.6747	1.36189	0.228991	10.257	0.0899176	14.7561	3.73955	3.13544	35.1572	0.128944	3.95859	15.9983	6.65784	77.9868	0.128605	0.397239	0.0603527	2.39789	22.9821	58.0278	22.4156	0.0014519	9.6403	45.1091	41.8321	9.91946	4.55726	0.214404	5.39713	0.14153	0.645971	0.0262305	171.061	14.654
387	TCGA.HC.7210.01A	13.8614	0.161369	13.5562	19.4438	0.797214	0.034197	145.057	6.95924	9.99704	4.78668	20.3988	1.88729	14.5057	8.77298	3.38578	1.74967	0.776314	12.0654	0.0958643	16.7203	5.82727	6.82279	45.1005	0.162585	4.67826	19.8293	10.1019	87.8654	0.154923	0.428594	0.102829	2.88307	30.4692	62.5052	39.7533	0.00231688	15.5044	57.5855	45.4828	10.4731	9.63132	0.185546	8.44733	0.171962	0.830608	0.0226859	159.481	13.9086
388	TCGA.XQ.A8TB.01A	14.3243	0.167005	13.232	19.0066	0.675227	0.0329752	127.035	2.74188	8.58159	2.99801	21.1397	1.59434	14.5624	8.38422	2.875	1.75304	0.942497	11.8823	0.10153	16.7604	8.32665	9.27251	48.5968	0.11422	4.45173	16.9264	7.76619	45.3418	0.136416	0.400983	0.0617573	2.05968	21.5448	54.6467	45.9991	0.00223988	15.537	55.7415	40.3771	14.3106	6.54093	0.151157	4.62823	0.0604622	0.510763	0.0194183	150.421	11.416
389	TCGA.HC.A6HY.01A	14.5643	0.221939	31.512	21.2328	1.08823	0.0496199	166.184	8.21973	9.15488	6.05747	22.3052	4.2751	19.2744	14.6302	4.62943	3.13521	4.38844	14.5616	0.119792	19.8313	19.2284	23.8733	58.2546	0.163386	6.48431	24.2033	14.5148	49.1204	0.236993	0.425891	0.0985474	2.48484	26.6871	53.8066	100.091	0.00497707	18.5946	66.529	41.3903	12.8607	17.5585	0.123411	3.13301	0.0703884	0.292726	0.0132431	117.813	13.1903
390	TCGA.J9.A52B.01A	15.512	0.218917	27.0959	19.9925	1.21126	0.0596937	163.092	9.29395	12.3012	6.15528	24.0763	3.20554	16.6651	14.035	4.58382	2.47441	2.97267	14.0851	0.115978	22.7971	16.6674	15.6462	68.7916	0.215691	7.73094	29.5887	11.5725	59.46	0.274643	0.569686	0.118115	2.41635	32.4464	56.3665	95.5847	0.00405869	18.2546	62.3106	46.0995	18.0705	14.9355	0.270827	6.95194	0.156644	0.786504	0.0440758	155.433	15.1897
391	TCGA.EJ.A7NM.01A	14.4645	0.145961	12.5143	17.7476	0.796377	0.0287462	104.501	7.37148	8.87532	2.95756	19.999	2.95738	13.6164	8.20846	2.54403	1.57968	1.01911	10.8612	0.102439	13.4938	7.12659	6.48304	41.0068	0.0996852	5.79406	20.5521	7.49902	38.0577	0.152664	0.368775	0.0540401	1.99839	21.3788	50.2037	47.4012	0.00258109	11.0477	47.5881	31.7093	12.6523	9.35242	0.0960301	2.10033	0.0355834	0.445283	0.0107582	118.379	11.1124
392	TCGA.ZG.A8QY.01A	14.9353	0.201139	20.2559	21.3708	0.902873	0.0563792	140.473	8.70049	9.92135	5.62971	22.3982	2.9382	19.0155	11.7207	4.79119	2.65098	1.95969	15.3629	0.11172	20.8673	11.5098	11.0313	65.0141	0.212813	5.1577	21.7997	10.2557	58.4199	0.191666	0.568266	0.118754	2.63137	27.9935	57.3825	64.8677	0.00312744	17.9961	69.5135	46.4164	15.7481	10.0108	0.308688	8.85607	0.292669	1.27677	0.0345813	204.192	16.8625
393	TCGA.J4.A6M7.01A	15.3303	0.228058	16.9339	17.9431	0.873275	0.0435503	122.15	4.89727	7.60619	3.61663	19.0223	1.8285	15.0166	10.8962	3.20154	2.83332	2.68342	14.3121	0.113872	20.2669	11.6402	14.9247	68.2664	0.119441	4.78431	16.8058	9.15766	33.8071	0.176607	0.468006	0.0638772	1.96386	21.0913	51.5473	49.9777	0.00352018	16.9782	54.289	38.0349	17.858	6.95433	0.107583	3.59035	0.0443078	0.344755	0.0129153	119.996	11.2996
394	TCGA.EJ.7789.11A	13.1862	0.123333	10.9172	17.6099	0.695556	0.030693	130.369	5.27309	11.2729	3.80725	22.782	1.995	14.7019	9.09233	2.81365	1.45474	0.703962	12.4411	0.0953394	17.5912	5.83703	6.81961	37.6398	0.129726	5.27587	19.8909	8.3796	53.4863	0.141271	0.396457	0.0650452	2.35939	26.3281	59.8014	49.4432	0.00219614	14.3301	53.9751	46.283	8.57018	9.2801	0.206703	5.0644	0.11105	0.438051	0.0202727	166.221	14.0671
395	TCGA.KK.A8ID.01A	15.3458	0.134785	16.3147	21.6911	1.11473	0.0295604	109.372	14.8595	8.36864	3.0284	18.4066	2.90632	15.1053	10.8627	2.81336	2.12516	3.21864	13.5131	0.11031	14.6821	10.3593	15.8742	52.476	0.0831738	5.13383	14.7926	6.55075	21.9078	0.129319	0.33892	0.049434	1.55609	22.2496	50.302	93.0321	0.00443273	21.4438	58.1337	37.6666	16.2511	11.6798	0.131819	5.64349	0.0652437	0.465465	0.0137101	147.629	12.705
396	TCGA.G9.6498.01A	13.2481	0.202921	19.577	18.6255	0.697883	0.0474774	122.653	4.50918	9.01932	6.38168	19.6974	4.29587	17.8752	9.04221	4.43129	1.593	0.872361	14.1423	0.0941319	17.5175	7.19913	7.68171	42.432	0.226184	4.29914	22.9322	8.23757	67.2538	0.175624	0.504363	0.131165	3.00776	18.4952	58.8774	43.9171	0.00211941	10.3421	40.4776	38.2927	10.5744	11.3879	0.150354	3.90636	0.0909746	0.331571	0.0249645	154.402	13.0407
397	TCGA.V1.A9ZK.01A	13.9988	0.153091	16.3913	20.369	0.851234	0.0308218	144.167	9.64634	11.1548	4.0983	21.8915	2.45516	17.382	11.5833	3.37704	1.95798	1.40182	13.1007	0.104093	14.4893	8.04987	9.07281	45.0297	0.126221	4.49757	17.4675	9.67746	61.404	0.152099	0.381744	0.076478	2.33988	32.0056	59.5283	60.574	0.00291471	15.5616	66.0535	44.8849	10.7596	10.9521	0.1705	5.59313	0.10279	0.528079	0.0169561	182.181	15.3725
398	TCGA.EJ.7781.01A	14.1021	0.114873	8.23699	18.2707	0.814898	0.0228933	124.661	7.14476	8.6676	2.18868	22.0496	1.12812	12.4312	7.27834	2.30779	1.68981	0.976094	10.5309	0.0984011	14.99	5.31607	7.87951	43.0342	0.0749894	3.69484	14.8012	6.34334	60.1188	0.125281	0.352274	0.0406851	1.6611	22.0575	53.91	48.3946	0.00238849	20.3681	58.7317	39.9644	12.7923	8.31771	0.252194	9.77554	0.0906349	0.635145	0.0215964	173.212	14.1664
399	TCGA.G9.6353.01A	13.8235	0.23006	23.1452	20.3729	0.787254	0.0582022	159.467	6.47123	9.94657	8.31184	22.5902	3.07476	20.569	10.995	4.6835	2.99154	1.64649	14.8299	0.108352	18.9292	11.2416	12.3975	46.5256	0.263169	5.05443	22.3008	12.9902	71.6089	0.227561	0.517865	0.161688	3.21784	32.7672	61.9619	53.9657	0.00317274	10.8133	57.1669	44.759	10.9808	12.3792	0.255966	11.8266	0.410101	1.06186	0.02825	167.007	16.7278
400	TCGA.G9.6499.11A	13.6395	0.166723	17.701	18.5798	0.697558	0.0310924	143.528	5.09764	10.5204	4.64647	20.3569	2.3518	14.6228	9.03941	4.36905	1.6217	0.492526	12.5335	0.0969849	14.7988	6.19501	7.2531	39.0587	0.127547	3.84661	17.6379	9.16869	85.9859	0.120658	0.352103	0.078198	2.61093	25.6399	58.0318	49.8361	0.0017878	11.32	54.5465	42.7083	10.6176	7.94565	0.317227	12.1547	0.325581	1.2874	0.0225213	206.373	16.4294
401	TCGA.J9.A52D.01A	15.6514	0.122372	20.8658	22.9177	1.05124	0.0370029	119.966	10.5556	8.21907	3.08382	20.8426	3.26738	16.5697	19.0591	3.22787	2.65606	7.33045	14.2885	0.117619	17.3144	15.5267	34.0892	78.2768	0.0893899	5.12517	15.2614	9.69516	18.8178	0.132959	0.349085	0.0511985	1.48323	19.2601	50.7503	102.899	0.00497182	33.1346	63.3881	37.4811	18.3034	12.8851	0.130685	3.17994	0.0175841	0.243787	0.0124458	118.742	10.1352
402	TCGA.EJ.A46F.01A	15.6361	0.222009	44.0523	23.2598	1.61005	0.0641497	174.613	14.0129	8.82986	7.15034	21.5936	5.81309	20.76	20.9115	6.02086	4.37328	11.8642	15.5344	0.128275	21.1436	30.8007	49.3204	81.9952	0.20704	7.09105	26.2143	15.51	28.0211	0.271415	0.481933	0.132976	2.57424	23.9855	51.9377	129.128	0.00832338	22.5016	58.2676	34.7687	15.4221	22.8251	0.0783791	1.50912	0.0355661	0.213407	0.0106845	113.616	12.2685
403	TCGA.ZG.A9LB.01A	13.465	0.174577	16.6495	21.4628	0.90899	0.0328842	147.804	6.3865	9.0241	5.7454	21.3235	3.47123	22.4256	10.847	4.73371	2.49061	1.30156	13.1197	0.100877	17.4483	11.6561	15.4343	62.5345	0.173246	3.6513	22.7952	15.2071	59.692	0.166538	0.453999	0.097569	2.93336	22.1813	66.6741	50.0464	0.00298281	12.4776	48.5353	36.4509	13.3695	20.1931	0.164486	2.28104	0.0851015	0.428419	0.0241321	150.571	12.7033
404	TCGA.KK.A6E3.01A	13.7295	0.180933	29.0025	19.4932	0.860646	0.0748986	146.62	11.2101	10.0577	13.1122	21.8679	5.56882	21.0202	13.7792	6.13814	2.43739	2.8753	15.6868	0.103114	20.6747	14.2411	18.7497	58.6868	0.431859	5.88459	30.3152	14.9345	79.3083	0.21058	0.556984	0.227946	3.6447	25.0363	59.1751	51.3511	0.00340196	12.2149	49.9969	39.1781	11.337	14.5047	0.216952	6.31171	0.350059	0.466853	0.0393353	155.305	15.2174
405	TCGA.G9.7519.01A	14.4858	0.186854	26.1267	22.0553	0.678424	0.0514119	137.447	9.8062	8.79614	8.29652	22.5637	3.54915	17.6302	12.7366	4.69286	2.44465	2.72234	15.801	0.107904	21.325	11.5662	16.8903	61.2649	0.209157	5.39644	20.5083	13.6456	67.319	0.165951	0.446564	0.127632	2.83417	26.4249	59.9504	48.8344	0.0027008	15.2378	53.4524	42.5088	15.1666	11.4059	0.323731	14.2811	0.314489	0.837746	0.0284773	173.875	16.9909
406	TCGA.KK.A8IM.01A	14.1377	0.145675	12.6679	18.9663	0.834721	0.0285627	117.221	5.96289	10.1245	2.67066	23.0277	2.05627	14.4919	9.72335	2.66523	1.58677	1.17513	12.9425	0.102	16.5553	7.34911	8.14637	40.5906	0.100199	5.21738	18.4711	7.09074	45.7342	0.158826	0.377312	0.0551909	1.93251	24.4144	52.7611	53.9463	0.00264419	14.312	57.1355	39.7088	11.5598	8.41942	0.121356	3.01643	0.0523963	0.353675	0.0127321	146.428	12.4281
407	TCGA.M7.A71Z.01A	15.5748	0.337193	39.8334	23.7742	1.32586	0.0705884	172.916	7.20456	6.31603	7.69236	20.6536	3.815	25.794	16.7959	5.99426	6.66773	11.7675	15.6197	0.135837	18.6549	33.3403	49.7834	80.219	0.187184	5.0697	23.5607	15.3383	27.686	0.313793	0.548879	0.112723	2.84328	25.1966	50.134	126.727	0.00994306	21.2977	58.7811	35.7873	17.2839	24.2002	0.0708192	2.16642	0.0282157	0.22053	0.0121751	71.097	11.7612
408	TCGA.G9.6378.01A	14.0169	0.164331	14.178	16.4756	0.766656	0.04013	122.731	7.30099	9.26471	4.8143	19.3073	2.19685	15.2741	8.18362	3.59174	1.95333	0.743311	12.5588	0.101967	17.2079	8.35408	7.539	45.1781	0.158456	4.88721	18.6252	8.3514	64.2161	0.170712	0.441435	0.0808047	2.57836	21.8855	58.2389	46.3407	0.00247256	13.4911	48.4393	42.0278	12.1803	8.22443	0.211587	7.26647	0.223806	0.739966	0.0277351	173.326	15.9594
409	TCGA.VP.AA1N.01A	14.0827	0.161658	21.9958	22.7427	0.95791	0.0442232	145.824	9.29802	10.4453	7.3553	22.2172	4.6264	20.4733	14.87	5.14121	2.03626	1.93325	13.9008	0.102957	15.6893	13.4906	14.7798	50.3827	0.243453	6.0581	23.8989	12.7843	75.5642	0.165924	0.43101	0.17418	2.818	28.0466	58.5982	62.2515	0.00317191	13.2871	57.2258	37.5861	12.8305	13.7047	0.305515	9.34694	0.272026	0.696926	0.031255	181.476	14.8412
410	TCGA.HC.8266.01A	13.731	0.107835	9.12497	17.3543	0.869063	0.0275469	113.647	5.78907	11.0502	2.78336	20.6603	2.27418	14.7665	8.65229	2.52098	1.29821	0.861649	10.356	0.0934836	15.692	6.37809	6.04121	40.8628	0.120565	5.60356	21.8625	7.11634	65.678	0.15423	0.411747	0.0618574	2.03956	21.754	54.7882	46.7827	0.00249371	12.4858	56.3584	37.7624	12.434	9.83221	0.145187	3.4298	0.0503929	0.320156	0.0219741	167.684	12.5054
411	TCGA.V1.A8X3.01A	14.6258	0.164187	14.1127	19.2	0.628271	0.0319843	117.108	7.20675	8.43171	3.69688	22.9476	1.68189	13.5317	9.87087	3.02149	1.88329	1.52172	13.6299	0.103474	16.662	7.65859	9.29057	55.0876	0.111331	4.42282	15.2826	8.47408	53.1261	0.137392	0.419089	0.0619198	2.04272	22.0682	53.2573	31.7991	0.00232352	11.8051	47.9638	37.6833	15.2268	7.1228	0.101835	2.93306	0.0423386	0.353585	0.0125149	143.932	13.0363
412	TCGA.V1.A9ZG.01A	13.6564	0.172965	12.7645	18.3691	0.72509	0.0313789	131.367	4.14467	8.77507	3.76006	19.7093	1.92289	13.0464	7.9273	3.0266	1.53924	0.874236	12.2328	0.0993495	13.0507	7.18619	9.45669	35.2307	0.113496	3.67926	15.8822	8.30143	35.3079	0.130768	0.379582	0.066774	2.57524	29.6086	58.1961	61.2628	0.00244354	14.1492	51.6521	45.1025	9.13544	10.1887	0.114786	3.29941	0.0678672	0.405685	0.0157365	144.97	11.9538
413	TCGA.XK.AAIR.01A	13.7574	0.137307	16.2943	18.8344	1.06484	0.0439469	152.233	9.83619	11.8289	4.87842	26.2548	2.61378	18.8885	10.3115	4.14494	2.20218	1.92961	13.3712	0.103922	19.572	9.09522	12.1886	46.5453	0.182198	5.25516	19.8004	8.71558	73.07	0.202922	0.455338	0.10708	2.85442	30.0936	58.5859	60.0067	0.00330753	14.6074	63.5831	48.0324	9.53727	12.3771	0.186761	6.21487	0.140271	0.608397	0.0246228	180.241	16.1238
414	TCGA.EJ.A8FO.01A	14.2235	0.159039	17.9169	19.7987	0.809383	0.0352791	140.433	6.77028	9.98886	4.43765	22.9029	2.14591	15.6532	11.1201	3.16773	2.1645	1.74112	13.7836	0.106979	18.4603	10.1346	11.7706	51.2314	0.129047	5.05242	18.9821	10.2527	50.4406	0.167569	0.4232	0.0761713	2.39984	28.0469	56.7741	58.0985	0.00294057	16.0956	64.4722	43.0208	11.9707	10.9876	0.189176	6.18846	0.110371	0.658703	0.0192134	159.453	14.1242
415	TCGA.CH.5763.01A	13.4843	0.145433	11.3247	18.9877	0.607471	0.0292494	137.322	5.19264	11.6471	3.21886	23.4303	1.80708	14.4048	7.74717	3.20183	1.46412	0.5809	12.6164	0.0926257	20.8086	4.83033	6.30547	37.5567	0.128708	5.60176	18.259	7.47638	71.9075	0.160123	0.393307	0.0707604	2.30746	22.6523	61.1642	41.1898	0.00178456	15.2391	50.5149	49.348	10.2087	6.9155	0.191796	5.68252	0.143783	0.567221	0.0242358	179.837	12.7114
416	TCGA.EJ.7786.11A	13.0077	0.135384	6.39846	15.6055	0.51857	0.0268473	116.079	2.19371	10.6506	3.08867	21.9743	0.962432	12.3856	4.27598	2.6706	1.29232	0.0816861	9.70915	0.0858707	13.6348	2.25056	1.68986	27.9825	0.121	3.17307	15.5011	5.81067	85.8657	0.115365	0.386444	0.0591497	2.43567	23.5029	60.4525	17.3619	0.00127665	9.7888	46.6064	43.5911	9.03395	4.15186	0.210215	6.79956	0.144732	0.788963	0.0328885	183.229	15.4792
417	TCGA.KK.A7AP.01A	15.7368	0.231993	22.253	20.3786	1.20113	0.0355171	136.109	9.65828	8.62779	3.50904	18.5439	3.26215	15.1864	14.4952	3.27821	2.57272	3.93588	13.5261	0.12003	14.4322	16.8416	21.0954	70.0512	0.108727	6.09483	19.3977	7.91882	31.9272	0.19482	0.373421	0.0646763	1.89133	25.0279	47.7076	108.001	0.00625084	20.5658	59.3324	32.8034	18.8101	11.3914	0.0917125	2.66991	0.0317355	0.310421	0.0160361	160.233	12.9618
418	TCGA.G9.6362.11A	15.6502	0.231285	23.0582	17.698	0.919164	0.0391288	124.173	7.09639	9.98174	4.29609	18.2163	2.2522	12.2793	13.0528	3.51357	2.16955	1.92171	13.4276	0.107488	23.0764	10.4529	13.059	89.4211	0.127829	5.41876	17.0681	9.94455	40.3113	0.184998	0.423079	0.0622744	2.08427	18.7156	55.7858	62.9961	0.00300716	17.7798	39.0198	39.4253	17.0406	7.71604	0.128881	2.38167	0.064421	0.390788	0.0209242	130.461	12.3863
419	TCGA.HC.7077.01A	14.7855	0.147614	16.6311	22.1211	0.924121	0.0235185	129.594	8.69061	7.34094	2.72296	21.2343	1.63237	14.0316	11.507	2.41156	2.21561	3.61585	12.7203	0.113499	12.6186	10.3479	18.2312	55.4843	0.0626206	3.40924	13.1119	8.67269	22.2561	0.111946	0.32715	0.0358156	1.76045	26.5826	51.7598	66.7359	0.00405186	19.9673	53.6755	36.0785	12.323	13.2814	0.0870251	3.8476	0.0212115	0.319921	0.00861706	108.188	12.5285
420	TCGA.EJ.AB27.01A	13.8486	0.139382	16.1764	20.3027	0.810094	0.032347	130.277	9.19905	10.4035	4.62767	23.1385	3.11395	17.4671	11.0931	3.13353	1.70326	1.57921	13.5077	0.100603	16.2492	8.17209	10.8761	42.6303	0.13421	5.74254	21.1638	9.38857	58.7094	0.165756	0.392358	0.0780183	2.48412	25.6687	56.0015	53.4169	0.00278258	15.027	54.438	40.4363	10.7466	12.5823	0.178341	5.44079	0.132388	0.558277	0.0199065	153.021	13.5007
421	TCGA.HC.8256.01A	14.9721	0.143247	17.7523	20.2427	0.792071	0.0361829	125.208	8.53016	8.58259	3.38359	20.7036	3.05827	14.1284	13.6017	2.7185	1.84936	3.98179	13.6658	0.11117	17.6773	13.4852	19.2348	60.2871	0.101062	6.75273	18.2884	8.95349	35.6922	0.15461	0.389922	0.0559073	1.94139	21.8795	48.2957	70.7067	0.00360653	22.4355	55.993	38.0622	13.7564	10.4839	0.124876	3.57116	0.0376635	0.324077	0.0123222	134.528	12.9452
422	TCGA.YL.A9WH.01A	14.5679	0.144143	20.6163	23.8732	0.722367	0.0264091	111.915	7.13437	9.29436	3.73091	23.0818	2.35535	15.1734	10.5884	3.12046	1.55231	2.15972	12.6389	0.104953	15.0261	7.67158	11.9935	58.3239	0.0890097	3.88743	18.6436	6.43887	29.5213	0.0946263	0.357786	0.0506116	1.95199	25.7941	54.761	51.7749	0.0026103	21.006	61.3812	36.3144	14.5769	12.5729	0.208215	8.14003	0.0630224	0.864517	0.0159077	190.874	15.3234
423	TCGA.EJ.A65D.01A	15.5743	0.233209	31.0349	21.5737	1.16746	0.0424847	124.337	13.9112	6.18651	5.13926	18.3225	5.2939	20.5139	15.8395	3.97531	3.72783	7.37805	13.5404	0.130967	12.0922	23.5168	36.2392	66.6058	0.112513	5.62083	20.5863	11.0137	14.6244	0.18412	0.370726	0.0645392	1.94433	19.1827	45.8555	98.7268	0.0075645	16.0856	50.8586	28.0971	14.7389	17.0747	0.0429596	0.659833	0.00888301	0.0964048	0.00565843	77.8621	10.2746
424	TCGA.G9.6371.01A	14.7189	0.203167	19.9574	21.2434	0.677025	0.039007	138.956	7.06326	7.51855	4.46892	19.2748	2.08196	15.5732	11.0642	3.51376	2.33674	3.01307	14.6953	0.110978	17.396	11.2668	17.5525	61.1663	0.11188	4.12258	15.5899	11.5015	39.4254	0.157077	0.410628	0.0639358	2.13089	23.6727	54.6282	60.5198	0.00316433	15.9506	49.2319	39.2306	14.3857	10.4128	0.10512	3.28695	0.0425928	0.321056	0.0111892	119.018	12.4455
425	TCGA.XK.AAIV.01A	13.551	0.0813407	5.85909	19.8724	0.493234	0.0180629	79.9077	4.4076	7.40107	2.17118	17.7364	1.942	14.2426	6.54991	1.9239	0.921884	0.310897	8.30627	0.0900382	7.4876	3.96493	3.47269	33.7891	0.0796254	4.46287	17.9745	5.05245	45.2059	0.0798337	0.284192	0.0409946	1.2341	17.7561	51.8098	31.0214	0.00141318	12.3872	48.4009	31.3027	12.0404	7.52921	0.154489	3.68436	0.0481212	0.452566	0.0157423	193.119	12.2839
426	TCGA.2A.A8VO.01A	14.4605	0.143806	17.5874	20.3982	0.870907	0.0417858	109.746	9.40987	9.05754	4.62696	21.1009	2.95739	16.0491	11.4134	3.32335	1.87625	1.66147	13.665	0.103483	17.8947	9.64561	11.6244	56.3442	0.148816	4.9383	19.4086	7.79999	51.7073	0.143157	0.40857	0.0802944	2.42787	19.758	52.4405	51.2075	0.00292098	13.9022	48.0346	35.7948	14.1643	8.54922	0.21898	5.51839	0.0816149	0.455895	0.0258457	175.001	14.1324
427	TCGA.V1.A8WV.01A	13.4246	0.13558	11.5296	16.2145	0.902517	0.029883	111.418	4.11045	9.16144	3.13013	21.9329	2.12506	16.5561	8.19147	3.16315	1.83672	0.590006	10.8783	0.100912	13.8258	8.81442	4.66402	39.5211	0.132315	4.01742	20.2367	7.94535	47.1714	0.161028	0.428948	0.0728025	1.9457	20.1453	56.8551	43.6559	0.00230346	10.1013	65.2176	33.0813	11.0022	11.9059	0.125137	3.09407	0.0554236	0.429259	0.0138015	148.27	14.1288
428	TCGA.G9.6351.11A	13.8629	0.204825	22.0088	19.4671	0.682885	0.0444878	154.335	7.9803	10.6025	6.62172	22.1307	2.93474	18.7727	10.5062	4.16631	2.48895	1.26909	14.281	0.104474	18.1161	9.06853	9.57265	48.9697	0.173154	5.42814	19.3829	12.6691	78.8094	0.193558	0.467658	0.102351	3.12517	32.3077	61.6847	47.5244	0.0026964	12.0712	58.5402	44.4052	10.829	9.70418	0.269482	12.4565	0.399243	0.896441	0.0297173	161.86	16.4632
429	TCGA.M7.A71Y.01A	13.4918	0.163556	17.0796	18.7491	0.873282	0.0355289	133.263	5.83264	10.2129	4.76341	23.6429	2.92451	17.7796	10.3747	3.63868	2.00025	1.32187	14.0037	0.104172	16.0787	9.06668	11.04	35.5374	0.138954	5.2624	20.9712	9.88982	55.5234	0.194364	0.391785	0.0782104	2.62479	27.687	55.271	65.9376	0.00315139	10.63	59.0821	41.8929	8.97645	11.2741	0.120785	3.12434	0.0938732	0.430537	0.0132712	140.254	13.5758
430	TCGA.V1.A9OA.01A	13.6696	0.157441	11.5965	17.4703	0.814438	0.0323241	126.383	6.02169	10.513	3.37256	22.9853	2.10214	17.2922	7.83826	3.19088	1.73204	0.532955	12.1686	0.100778	16.1098	7.45621	5.488	37.0378	0.121623	5.05381	19.1409	7.34227	72.9529	0.168597	0.390462	0.0640095	2.58454	26.5458	60.6338	40.1457	0.00243609	10.6588	55.2488	41.1642	11.1071	7.77285	0.173953	4.9214	0.10378	0.773314	0.0231556	177.673	15.5185
431	TCGA.VP.A87E.01A	13.1091	0.143507	9.76307	18.7531	0.757773	0.0309354	109.338	6.84557	9.63029	4.58161	21.8072	2.0773	13.5612	7.02595	2.56515	1.33654	0.489762	10.0974	0.0892828	13.0778	5.17815	5.85993	33.4844	0.157695	3.7004	19.4681	6.30762	82.0635	0.132227	0.416239	0.0762611	2.87325	21.3712	58.6892	30.6915	0.00183965	9.21379	39.2985	36.76	9.71019	10.1225	0.280481	7.90447	0.176758	0.676892	0.0297281	177.3	12.538
432	TCGA.FC.7961.01A	14.6062	0.111812	14.2691	20.0047	0.682165	0.0340552	126.901	7.06146	10.4894	4.02187	19.0706	2.45996	14.4498	12.9503	3.6174	1.66508	0.875233	11.5892	0.0996321	17.0093	9.54949	7.55385	56.1805	0.141222	6.1663	20.41	9.13336	52.2827	0.124716	0.363918	0.0841374	1.95143	23.1459	56.1079	44.4724	0.00190111	17.2509	58.3691	41.5676	14.6431	6.36102	0.208285	3.64499	0.107595	0.535156	0.019998	189.527	13.4569
433	TCGA.EJ.7331.01A	14.0624	0.120584	9.84557	17.5903	0.60356	0.0267149	112.14	5.74744	9.27123	2.76333	20.1915	1.19947	11.8295	7.79906	2.36655	1.4336	0.805404	11.6174	0.0954591	16.3182	5.68364	6.33184	47.5931	0.101168	4.63173	15.9799	7.25221	62.1898	0.121208	0.38179	0.0517486	2.05181	22.19	54.8337	36.6674	0.00194932	15.2791	48.4211	42.4239	12.0354	5.9208	0.16601	6.12921	0.0718143	0.566092	0.0205198	170.687	13.0181
434	TCGA.G9.6385.01A	13.5881	0.15465	15.1027	19.7114	0.740812	0.0306967	133.041	7.31422	9.93312	4.28713	23.0086	1.91479	16.7339	7.70537	3.12128	1.9344	0.869026	12.4211	0.101919	14.8728	6.12331	8.154	35.3993	0.116527	3.81244	17.3389	8.31663	57.2378	0.150258	0.369945	0.0637372	2.48018	28.8892	59.9266	50.1315	0.00260405	12.9191	56.0928	44.9041	8.50524	10.0677	0.187788	5.78259	0.124103	0.662171	0.019175	140.62	14.0362
435	TCGA.HC.A631.01A	14.4805	0.12266	20.4672	21.6925	0.847892	0.0256662	124.355	6.5362	9.05851	2.65402	22.6	2.30236	13.1379	9.87192	3.46964	1.91225	1.60428	13.6267	0.105574	14.0569	8.82824	11.2535	51.584	0.0836493	4.54447	14.0296	8.45111	24.6285	0.103118	0.328452	0.050713	2.22773	22.6627	52.2263	68.3848	0.00279765	17.2416	62.6791	41.5382	10.4498	9.58293	0.0981085	2.69272	0.0408749	0.601436	0.0113756	160.622	13.495
436	TCGA.EJ.A46H.01A	12.3358	0.135454	6.58624	16.0042	0.662492	0.0206993	133.976	3.43595	11.1462	2.81425	24.2126	1.32576	13.6492	5.11695	2.11836	1.11671	0.129307	10.3843	0.0879973	11.8727	3.01044	2.58856	18.605	0.0938096	3.0235	17.1594	6.43422	61.4803	0.140762	0.352825	0.0483618	2.45404	31.4577	63.2287	45.2596	0.00174244	9.03258	48.9763	45.0857	5.84029	9.04396	0.191309	6.01938	0.129553	0.48973	0.0237532	183.588	14.1855
437	TCGA.J4.A83I.01A	14.2792	0.141449	10.7586	19.6681	0.881614	0.0263604	130.276	6.98806	9.2573	3.11223	20.8152	1.79816	13.8135	8.73844	2.27011	1.68668	1.48074	11.1485	0.100378	14.5146	8.04147	10.9126	47.2054	0.100807	4.16581	16.8788	7.11693	46.1472	0.150529	0.344317	0.0527709	2.19792	21.3954	54.3225	50.9715	0.00301815	19.0623	51.8782	40.3077	13.2487	9.73382	0.103699	2.61464	0.0308202	0.34907	0.0147518	162.949	11.5277
438	TCGA.V1.A9ZI.01A	14.5922	0.214331	14.8362	17.1229	0.906982	0.0394986	118.006	4.03485	8.31543	4.45962	17.9369	3.1084	15.1112	11.7164	3.97882	2.70889	1.49282	10.4817	0.111975	15.0968	15.0657	10.29	58.6622	0.150957	4.88162	20.9243	11.5465	38.5985	0.179082	0.48832	0.0889085	2.33037	25.1238	52.0293	51.0601	0.00324434	8.16972	51.3863	30.0615	13.9029	11.8919	0.151312	3.81347	0.150101	0.509363	0.0214953	144.071	15.3279
439	TCGA.KK.A7AY.01A	14.2981	0.196671	33.5808	25.3794	0.935562	0.0462902	155.582	10.0336	9.93948	8.02583	24.9569	5.69506	22.4657	15.5188	4.90555	2.46828	4.65211	16.2843	0.114555	18.5764	19.779	30.1287	59.4153	0.185743	5.39659	24.8769	15.7599	36.5575	0.174527	0.415609	0.1166	2.82985	26.5566	55.0639	85.3009	0.00462905	14.7974	54.3335	38.8027	12.4646	19.4983	0.0988205	2.86973	0.068631	0.300892	0.0121445	132.527	13.3628
440	TCGA.CH.5768.01A	14.3895	0.137841	9.43547	19.5212	0.72837	0.0213482	113.883	6.15787	7.77574	1.6092	20.6835	1.25433	13.3363	8.35132	2.07095	1.76592	1.45977	11.7811	0.104653	16.1106	7.1835	11.5086	47.8232	0.0564875	3.465	13.8011	6.51201	29.2519	0.118487	0.305265	0.0297151	1.40813	19.2365	50.689	58.1683	0.00262682	19.3711	49.6904	35.9699	12.9367	8.35894	0.0991236	2.21037	0.0157075	0.28295	0.00792485	126.884	10.3592
441	TCGA.EJ.5499.01A	13.7684	0.137591	7.95838	18.7846	0.530863	0.0175471	114.461	4.25332	8.5739	1.54057	19.242	1.18357	12.2326	5.97845	2.00482	1.45328	0.590748	10.352	0.0968633	11.8747	4.28013	6.88304	36.7255	0.0515872	3.13631	14.1784	6.88327	30.59	0.104636	0.28769	0.0267892	1.4321	19.7394	52.9208	50.1199	0.00187565	15.5449	46.5909	39.9953	9.39791	7.47352	0.0827041	1.44966	0.0202202	0.242439	0.0078418	115.03	10.2098
442	TCGA.ZG.A9L1.01A	16.0509	0.246564	19.5514	17.3133	1.30611	0.0510329	151.843	9.2499	9.40454	4.64675	14.888	3.32268	15.6091	10.18	5.00239	4.30936	1.25471	14.1379	0.11683	20.5179	10.8389	10.3151	65.6515	0.181372	8.28946	18.7301	12.3408	67.1544	0.220244	0.492659	0.134154	2.47938	33.4766	57.1613	60.8622	0.00366843	17.0311	69.4886	42.8513	21.8757	6.29235	0.207629	9.64708	0.416414	1.39314	0.017449	195.545	15.575
443	TCGA.V1.A9OH.01A	14.171	0.167228	14.2945	19.747	0.812291	0.0305775	126.554	5.12104	8.45268	3.95297	20.5689	2.1499	15.1483	10.103	3.11292	2.12068	1.52904	12.3577	0.105344	13.8646	8.65782	11.1415	50.3645	0.109443	3.59531	16.3549	9.56978	48.6123	0.141779	0.38259	0.057077	2.40802	25.6494	55.1728	54.499	0.00286594	13.3022	58.5014	37.6088	11.6796	10.3208	0.129837	3.39661	0.0742386	0.456749	0.0126797	153.546	13.5418
444	TCGA.G9.6365.01A	13.6527	0.185441	12.8809	17.6101	0.65656	0.0358443	131.133	4.6316	9.32494	4.3431	20.4532	1.57419	15.8598	6.85452	3.37048	1.82032	0.534172	11.7687	0.10024	14.365	6.09552	5.84411	40.5215	0.128668	3.40104	18.1297	8.39292	64.8777	0.142263	0.402844	0.0631385	2.44994	25.0999	60.9695	38.0626	0.00217749	12.6137	52.0261	42.641	9.93567	8.07758	0.146143	4.18879	0.095092	0.484763	0.0192969	153.838	13.0891
445	TCGA.HC.8265.01A	14.0823	0.176224	17.2677	18.953	1.01457	0.0342681	123.956	8.51826	8.84091	4.64402	19.7351	3.09322	16.2263	10.7619	3.04456	2.10249	2.03231	11.649	0.105518	15.2058	13.5243	10.7855	48.8355	0.140671	6.43098	22.4021	10.8951	50.1087	0.20405	0.468483	0.0710264	2.44472	24.817	54.3245	64.7229	0.00349833	13.0395	53.0428	35.7223	14.2979	13.0887	0.120409	2.74297	0.0489457	0.343229	0.0135502	149.069	13.3309
446	TCGA.KK.A8IB.01A	13.2955	0.177942	15.7816	21.3354	0.875541	0.0293843	122.07	4.06193	8.3996	5.46214	20.6256	3.80765	15.7924	10.5973	3.51481	1.79935	1.59767	11.8734	0.0985199	12.9619	9.7063	12.2502	37.9138	0.140783	4.09365	22.6172	9.36021	49.7308	0.133248	0.394455	0.0830315	2.42412	24.2434	55.9606	65.7252	0.00263511	11.8767	51.8259	34.2143	10.511	16.4166	0.180272	4.91439	0.115094	0.489572	0.0187262	144.697	12.5029
447	TCGA.KK.A6E7.01A	15.0908	0.147859	31.953	22.0837	1.52125	0.0579546	139.572	13.954	11.1029	7.24562	20.7641	8.84714	20.7779	14.1018	5.98789	2.50847	3.97612	15.1971	0.112196	17.5052	13.2417	17.8368	66.4984	0.219965	9.23429	23.71	10.2662	46.7125	0.162343	0.472133	0.135694	2.50899	24.1933	56.4998	74.5559	0.00515114	19.6482	73.9858	41.8569	15.0482	14.0139	0.143868	3.71565	0.181949	0.845264	0.0180152	175.425	13.825
448	TCGA.CH.5772.01A	15.1838	0.155799	16.0207	16.8188	0.694606	0.0379765	111.653	6.34304	8.36226	2.4206	17.3022	1.89848	11.4363	11.1169	2.7484	2.01221	2.8311	13.9525	0.107366	23.2137	12.0012	13.9026	80.9289	0.112631	6.3185	17.0443	9.83594	36.4594	0.155642	0.447647	0.0576002	1.73494	17.3817	54.0995	49.5351	0.00265792	19.6688	47.0474	38.9272	17.3746	7.10607	0.0961549	1.90696	0.0221905	0.233127	0.0125713	126.064	10.068
449	TCGA.YL.A9WX.01A	13.3698	0.135502	10.2626	18.411	0.853518	0.025639	118.735	5.3336	10.7275	3.09289	23.0281	2.00293	14.9688	6.96604	2.49165	1.43826	0.565856	10.2785	0.095154	13.5339	4.46743	5.51707	30.9402	0.104638	4.51855	18.8982	6.47314	64.3779	0.152457	0.358989	0.0549157	2.18214	25.644	55.5869	44.8568	0.00231505	11.966	59.0762	40.7702	9.18142	9.70296	0.137262	3.55939	0.062433	0.420265	0.0166478	157.831	13.0293
450	TCGA.J4.AATV.01A	13.0696	0.191004	14.4923	20.5131	0.84517	0.0331366	135.027	4.44789	10.9583	5.16533	27.0139	3.12373	18.0366	9.70504	3.25262	1.86228	1.02741	13.2717	0.0969776	17.5366	7.17148	8.37801	33.7262	0.15838	4.94117	23.6943	7.83728	71.0596	0.186692	0.426709	0.0920672	3.09805	27.5387	58.0345	49.7854	0.00257619	11.2883	55.4088	42.4151	8.84434	13.0436	0.167133	5.07735	0.124037	0.547337	0.0213783	160.932	13.3993
451	TCGA.G9.7522.01A	14.0675	0.186133	19.5472	19.9026	0.753289	0.0431735	156.849	6.82482	10.58	5.47813	22.4206	2.75765	16.3102	12.0481	3.8752	2.09783	2.13189	14.4167	0.10385	21.4528	10.4391	14.6607	51.2587	0.159998	5.54237	20.4275	11.8682	60.3927	0.188018	0.449363	0.0975124	2.55304	31.0757	59.9087	60.7063	0.00276297	16.2076	57.0511	45.4319	11.1662	10.6812	0.200543	9.18436	0.182248	0.581023	0.023119	152.259	14.4041
452	TCGA.EJ.7328.11A	13.1999	0.160309	9.17687	15.717	0.512106	0.0335893	120.664	3.12535	11.2419	4.11888	20.6275	1.12621	13.3295	5.06764	3.09933	1.50594	0.123448	10.7767	0.0874748	15.5033	3.11208	2.09132	33.2294	0.151613	3.33047	16.4347	6.79098	102.862	0.14374	0.437234	0.0718428	3.06356	25.056	61.6549	23.2427	0.00130296	8.08222	47.3289	45.0089	10.3587	4.63591	0.240327	5.83107	0.21851	0.701973	0.0326753	194.491	16.5754
453	TCGA.J4.A6G3.01A	13.2211	0.117908	9.22268	19.0506	0.692329	0.0215649	111.899	5.08691	10.1544	2.75834	22.9971	1.94305	14.4184	7.37451	2.35922	1.27525	0.717178	10.4769	0.0931085	13.501	4.89907	5.77168	36.5748	0.0900034	4.50808	20.3105	7.17058	44.0346	0.121376	0.347028	0.0455268	2.08477	22.5726	57.9411	40.082	0.0019956	13.5203	52.4538	38.0698	8.21984	10.6595	0.102338	1.75677	0.0265252	0.190833	0.0130604	136.228	11.1703
454	TCGA.EJ.7327.11A	14.2122	0.120234	15.5263	18.9777	0.727491	0.0287387	128.311	7.16938	9.95469	2.94196	21.02	2.14126	15.1709	9.87418	2.64789	1.80768	1.4636	12.9487	0.103553	19.7149	7.53166	12.0226	45.4747	0.0894154	6.37904	16.4317	8.48241	43.6693	0.13809	0.338624	0.0495748	2.11097	25.3241	55.2085	57.7696	0.00269831	22.0891	59.3614	44.0644	10.9303	7.74251	0.181025	5.50433	0.0916024	0.479928	0.0140348	145.795	14.468
455	TCGA.J4.A83M.01A	13.8404	0.175017	14.8714	20.6278	0.897787	0.0275387	117.242	7.27429	8.06329	3.587	23.338	2.35763	17.1953	9.74087	2.57532	1.91804	1.70408	12.9889	0.105141	14.5862	8.49252	11.385	37.0106	0.0952577	3.9503	17.76	7.60117	50.3324	0.158623	0.365104	0.0560428	2.44157	23.8772	52.9058	56.5399	0.00362435	11.9173	48.875	33.5049	9.84072	11.6896	0.0887194	3.18197	0.0255164	0.243206	0.0111963	116.819	11.6667
456	TCGA.CH.5748.01A	14.6518	0.11822	12.2135	20.6118	0.756807	0.0258364	119.792	9.01643	8.55818	2.27433	21.3301	1.48556	13.327	11.1336	2.35707	1.73785	2.31061	12.7754	0.104725	16.4184	8.6277	12.3874	57.2862	0.0767698	4.41804	14.8528	7.56398	38.442	0.126744	0.344173	0.0413135	1.61405	19.8746	51.8559	64.5619	0.00282287	20.7051	53.4937	39.5106	14.0523	8.59044	0.145469	4.04259	0.0308877	0.377457	0.0139745	143.835	12.3526
457	TCGA.XJ.A9DQ.01A	13.9985	0.178535	19.7943	17.6962	0.85523	0.0407854	130.135	7.28921	10.2163	4.80371	21.7893	3.11379	17.4967	10.8333	3.45274	2.10528	1.5369	13.2704	0.10831	16.8267	11.3573	9.16457	44.7271	0.146753	6.41813	21.5453	9.20139	58.0522	0.205598	0.430839	0.0816633	2.75748	24.7536	55.6332	57.3957	0.00339899	13.804	60.6875	38.0166	10.4047	10.8248	0.155433	4.31755	0.104312	0.447176	0.0179178	150.044	15.2297
458	TCGA.KC.A4BV.01A	14.8658	0.134088	10.9905	16.9604	0.747203	0.0261541	110.788	6.7045	8.8337	2.68238	18.4274	1.74958	10.7539	9.06179	2.47901	1.5345	0.885865	11.0521	0.100591	13.3873	6.41752	6.66159	47.6905	0.0966986	4.60242	15.8066	7.78168	61.0208	0.128788	0.371389	0.053514	1.9249	24.1742	52.8857	42.4825	0.00231933	11.3278	53.9739	34.7585	13.8568	6.04666	0.112591	2.80584	0.0563839	0.411015	0.0135308	175.131	13.2079
459	TCGA.EJ.7314.11A	13.3602	0.148594	9.05821	17.2414	0.532365	0.0268938	124.715	3.89687	11.0248	3.18379	21.8554	1.17608	12.8024	5.93164	2.60752	1.42863	0.222451	11.8048	0.0907393	15.2325	3.36737	2.89218	35.0175	0.10479	3.39508	15.7936	7.18949	78.8722	0.122876	0.377492	0.0542991	2.35977	27.5084	61.0819	28.6634	0.00152164	11.3017	49.8526	45.1945	9.28414	5.91856	0.191208	5.04691	0.116403	0.582197	0.0225059	172.266	14.2694
460	TCGA.HC.A6AO.01A	14.1634	0.224263	27.7689	24.2405	1.35144	0.0480678	151.728	10.0149	7.72726	9.50792	19.264	9.25202	23.656	19.5695	5.98017	2.74268	7.57584	13.6454	0.110351	17.988	21.052	38.7747	68.8079	0.246826	5.60358	27.6056	14.7365	40.8335	0.19303	0.463628	0.15114	2.53617	21.043	52.6975	98.7273	0.00518055	17.8034	52.5653	32.6828	13.164	24.2811	0.0796625	1.34849	0.0305136	0.145933	0.0119132	127.029	11.0532
461	TCGA.VP.A875.01A	15.5374	0.175856	18.3135	19.8052	1.04934	0.0319574	126.482	7.45964	8.09436	2.56883	18.8517	2.33064	13.6151	12.2286	2.6042	2.35424	3.42709	12.1818	0.118137	13.1723	13.1793	19.9435	55.623	0.0806277	4.30402	14.2846	6.22841	24.2796	0.156713	0.344452	0.0489477	1.34892	19.5872	46.4217	83.5672	0.00456504	20.3956	58.0636	33.3947	17.3401	11.0743	0.0614848	1.65708	0.0128449	0.204768	0.00722839	132.724	10.5655
462	TCGA.G9.6329.01A	13.6177	0.205856	17.4187	18.5478	0.776112	0.0356182	153.509	5.18661	10.8257	4.55845	22.3316	2.37085	18.0402	8.50748	3.90306	1.98448	0.777814	13.5113	0.10221	18.6708	7.49268	7.19833	38.1393	0.141543	3.75623	19.7515	10.7208	83.9172	0.189519	0.402914	0.0793882	2.764	28.5913	63.7581	57.876	0.00253628	11.6015	54.5172	46.3095	10.3578	11.8222	0.142	3.80051	0.134878	0.470291	0.0167624	158.549	14.7006
463	TCGA.YJ.A8SW.01A	14.7027	0.107543	13.8023	20.3672	0.898004	0.0199769	116.672	8.38739	7.70273	2.66961	18.7621	2.09424	13.0564	9.90791	2.3782	1.90833	2.05336	10.5959	0.105045	11.7722	8.71038	10.8941	57.8865	0.0710862	5.18517	15.165	7.25558	30.7871	0.113117	0.317638	0.043462	1.81084	25.3741	53.7504	62.8923	0.00297587	16.5462	55.1926	35.1144	14.4669	10.6374	0.192575	9.09191	0.157332	1.43823	0.0125331	167.677	13.4973
464	TCGA.MG.AAMC.01A	15.2221	0.212688	38.5999	23.8007	0.97156	0.0454309	133.668	9.7956	9.85498	5.04206	23.5517	5.23534	18.6724	18.1878	4.13452	2.29718	6.1293	17.4149	0.117598	22.3137	20.1389	30.1119	73.2332	0.144756	7.03923	21.6794	12.6405	34.4319	0.187842	0.424393	0.0904899	2.43522	21.4209	52.9704	87.2944	0.00463806	22.026	48.4665	35.449	15.3831	15.445	0.0771758	2.04192	0.0311519	0.160167	0.00962103	115.422	12.7153
465	TCGA.KC.A7F3.01A	13.5402	0.177315	17.4371	22.1641	0.907243	0.0351453	143.588	7.97898	9.65346	4.87287	24.8818	3.52593	19.4778	10.8499	3.76791	2.01116	1.66381	13.9429	0.104594	17.245	9.77608	12.7863	43.9573	0.142669	4.25215	20.9478	8.86736	52.6564	0.147117	0.376762	0.082332	2.67556	26.1898	57.1796	71.7582	0.003052	17.5019	59.6138	41.6146	9.90772	15.6334	0.151256	4.07467	0.0595374	0.491851	0.0160509	144.453	13.906
466	TCGA.EJ.5521.01A	13.4785	0.15557	20.3246	22.8365	0.969349	0.0406888	167.245	10.2637	10.4796	7.22899	24.2945	3.13755	21.0003	10.6059	4.54662	2.09874	1.78737	14.0479	0.103864	15.226	8.5267	14.2278	40.6615	0.18347	3.82902	21.239	11.7615	61.1464	0.152877	0.400565	0.119421	2.58304	30.3624	66.2201	57.5425	0.00307195	15.8908	60.5812	44.4306	8.59531	18.2185	0.278939	11.5123	0.276484	0.729822	0.0236316	156.625	15.4746
467	TCGA.HC.7213.01A	13.8978	0.138401	11.205	19.6576	0.695553	0.0210225	128.771	5.27822	9.5875	2.79579	21.8962	1.70073	12.6525	8.60807	2.97399	1.50418	0.855421	9.54021	0.099599	11.2364	5.83039	7.94706	39.9549	0.0819615	3.45531	15.8679	8.64712	39.8727	0.107312	0.308415	0.0503252	1.47986	28.8724	57.67	50.8755	0.00199064	13.6788	64.0509	42.5761	11.5231	12.0951	0.142811	4.7113	0.0779741	0.48679	0.0140251	163.702	12.6186
468	TCGA.V1.A8MF.01A	13.7319	0.155833	15.6601	20.116	0.815036	0.0416007	107.049	7.31881	8.13173	5.89313	20.2907	3.83258	16.6619	10.4553	3.38887	2.02408	2.14736	12.4649	0.100378	15.4279	9.5287	12.6598	46.6976	0.180278	5.77898	21.9612	9.09669	60.7182	0.140532	0.450012	0.0996801	2.55999	20.34	53.3892	54.6655	0.00315131	14.1453	51.6988	34.0278	12.9328	12.5319	0.234584	7.25995	0.0922119	0.420716	0.0282469	165.244	13.1047
469	TCGA.VN.A88L.01A	14.256	0.193635	26.5193	19.249	0.962686	0.0627032	162.855	5.05742	10.3835	6.96782	23.437	2.9299	20.044	10.8829	4.71568	2.78809	1.9414	14.4771	0.107564	20.989	11.8087	12.6294	69.0839	0.275346	5.52237	22.4372	11.7729	67.2837	0.208289	0.583592	0.149598	2.96195	26.2933	66.3362	43.9812	0.00286831	15.8948	59.3703	43.8622	12.9647	11.5248	0.215686	7.85412	0.143524	0.558122	0.0339645	164.475	13.6649
470	TCGA.CH.5766.01A	13.8827	0.112466	11.7006	19.6789	0.799161	0.0221144	125.455	8.17126	10.0642	2.38293	21.2128	2.45291	14.0963	10.4029	2.27704	1.31065	1.4075	11.1939	0.0988263	14.0848	7.36239	8.58662	38.899	0.0875236	6.98315	19.2348	6.63435	49.516	0.14787	0.309134	0.0489143	1.88771	25.0825	51.9551	68.5912	0.00264016	19.4152	53.687	40.0145	9.9588	10.1838	0.126834	3.70077	0.0403878	0.322103	0.0146584	164.437	12.9086
471	TCGA.VP.A872.01A	13.0887	0.12803	19.7644	21.9724	0.970182	0.0425865	143.99	7.92812	11.6005	8.2386	27.8112	4.3783	19.8945	10.2473	5.26457	1.65249	0.919931	12.258	0.0962406	14.4416	8.63008	6.84554	31.5032	0.2473	5.09987	26.9415	8.80476	70.5517	0.14132	0.432052	0.165471	3.19873	28.4994	61.2981	49.0435	0.00245194	15.0838	59.7098	43.0489	10.2416	16.6131	0.239443	8.12171	0.237547	0.702179	0.0312327	200.204	15.3076
472	TCGA.KK.A8IH.01A	13.9256	0.108243	16.5134	20.2097	0.993632	0.0303652	135.226	7.56137	11.2841	3.85164	26.3005	3.76637	16.562	11.0213	3.01549	1.42511	1.47266	12.0463	0.101872	15.3428	8.26588	9.28627	42.1853	0.119632	5.5363	23.1479	6.75016	46.2975	0.125466	0.341003	0.0663696	1.95865	21.3443	58.8041	53.1285	0.0027695	23.9362	60.5698	38.2661	11.3269	14.8144	0.144484	5.04241	0.0563636	0.387137	0.0181978	165.513	13.589
473	TCGA.J9.A8CN.01A	14.3757	0.185622	18.9106	20.3168	0.776719	0.0366974	120.96	8.76993	7.11958	5.58011	17.1892	3.49582	14.1194	12.1246	3.19142	1.97955	2.96105	12.8488	0.104743	16.2683	12.9572	19.6315	61.4149	0.146669	4.47003	18.3761	9.93377	37.8097	0.140446	0.401749	0.083941	2.35605	18.6636	52.5069	66.4424	0.00356553	18.9615	45.3947	34.1574	13.4904	13.5049	0.194179	5.2905	0.066888	0.40049	0.0200939	125.717	12.0867
474	TCGA.HC.8260.11A	13.8501	0.156857	18.7404	18.8656	0.758116	0.0357993	136.247	8.09494	10.9897	4.65869	23.7851	2.62601	17.5889	10.1612	3.20232	2.03665	1.13142	13.8972	0.104398	17.5204	8.21226	8.55141	39.6355	0.137268	6.21784	19.0635	8.89435	63.3218	0.181194	0.411283	0.07412	3.01248	32.0737	57.9703	57.0732	0.00289126	13.6522	60.5075	44.6004	10.2837	9.10601	0.183921	5.89394	0.123763	0.628323	0.0189075	164.597	15.8719
475	TCGA.HC.7079.01A	12.4033	0.0761198	2.58437	14.5228	0.538498	0.0139161	73.1278	1.92743	9.22695	1.3341	19.4213	1.35835	9.78524	3.57742	1.37713	0.763783	0.085277	7.07996	0.0736582	8.89935	1.38705	1.79942	18.5242	0.0632679	3.12674	16.4516	3.44826	53.1021	0.0909131	0.288701	0.0277761	1.55293	14.7574	48.751	23.9569	0.00123357	6.62101	37.7705	29.4764	8.60896	5.84808	0.0871217	1.53345	0.0202603	0.213639	0.0137676	124.806	8.91483
476	TCGA.ZG.A9ND.01A	14.6707	0.178284	24.3191	25.6222	1.03533	0.041864	166.499	13.9634	9.54896	6.4994	21.4832	4.12655	21.997	16.7416	4.54448	2.79509	5.03631	14.0115	0.113982	15.8097	14.9695	27.5921	58.751	0.155957	5.51398	19.9992	12.7744	51.714	0.188485	0.412323	0.111173	2.42208	30.1009	53.9877	92.5326	0.004302	23.5682	69.9277	42.79	13.0196	18.4171	0.147911	6.59867	0.0999516	0.317783	0.0168285	159.979	13.1961
477	TCGA.G9.6363.11A	13.835	0.154585	15.5721	19.527	0.716444	0.0321431	145.407	7.42931	10.3823	3.96408	23.3998	1.69393	17.6034	8.10995	3.6391	1.76584	0.810861	13.6222	0.10181	14.8696	6.82049	7.56539	39.7621	0.118255	4.17418	18.4059	9.71618	57.657	0.144747	0.370078	0.0694604	2.14461	25.9924	61.1996	44.9654	0.00228968	13.9229	57.0489	45.8481	10.5086	8.9448	0.127076	2.85287	0.0678827	0.366611	0.0147437	149.061	14.2424
478	TCGA.CH.5739.01A	14.3388	0.145583	8.02725	18.0271	0.652398	0.0251619	104.971	3.55944	7.89778	2.01541	19.1293	1.20787	10.6572	8.06289	2.1681	1.53514	0.671044	10.3659	0.0967252	14.7323	5.56896	6.88316	51.7489	0.0819539	3.67573	14.0346	7.03928	39.4845	0.11032	0.358509	0.0413735	1.74685	18.8047	52.3399	37.4342	0.00186746	13.6479	45.5196	34.9638	15.2125	5.76373	0.119481	2.70125	0.0318195	0.406447	0.0125174	142.168	11.9773
479	TCGA.KK.A8I8.01A	15.0228	0.2004	14.6167	18.3955	0.967136	0.0306459	126.353	5.37811	7.32396	2.3425	16.0738	2.55293	14.7967	10.7721	2.65386	2.38605	2.75593	12.3056	0.112076	16.3524	14.7632	16.3293	59.1058	0.087397	6.97976	19.0695	8.4088	31.2897	0.185691	0.378795	0.0470257	2.01561	19.3382	47.076	79.7637	0.00423368	17.0072	51.7437	31.847	16.6659	8.9531	0.0687162	1.38155	0.0193599	0.194116	0.00960235	92.9859	10.0221
480	TCGA.EJ.5517.01A	14.6405	0.155241	14.1601	19.0601	0.625164	0.0435657	125.365	6.39192	9.39945	3.79538	19.0706	1.56663	13.3864	10.2812	3.44411	1.81899	1.42538	13.8014	0.0991276	22.2801	7.71463	10.8419	69.5696	0.143935	5.03863	16.0359	9.16086	53.5204	0.14595	0.440565	0.0717867	1.95256	18.1685	56.6265	37.4232	0.00199594	19.7666	44.9909	45.3022	15.6778	6.39831	0.167851	5.24919	0.0793538	0.401585	0.0239863	174.587	12.8132
481	TCGA.VN.A88P.01A	14.4313	0.217063	14.5428	18.5698	0.64802	0.0404701	108.046	4.80007	7.72737	4.3003	19.6885	2.27717	12.9049	11.1375	3.07969	1.79002	1.54188	12.3063	0.104133	18.207	10.3247	11.0248	53.2958	0.128101	4.071	17.5144	9.16407	46.2042	0.153283	0.444706	0.0638173	1.97393	19.2319	50.5821	47.2862	0.00216852	12.0013	44.0928	33.893	13.6249	8.20076	0.151916	2.91343	0.0698479	0.398437	0.0151558	146.503	11.8272
482	TCGA.EJ.7783.01A	13.9226	0.136706	7.73801	16.7332	0.722785	0.0205542	122.245	4.76755	9.71065	1.6748	21.7461	1.05254	12.6411	6.36215	2.06052	1.4808	0.509002	10.4384	0.0987361	12.8583	4.84564	4.82958	34.4297	0.068525	3.73513	14.7707	5.95557	45.7598	0.135656	0.329025	0.0349325	1.58225	23.762	55.2891	46.7793	0.00217243	14.0293	52.743	42.2935	11.4972	7.3553	0.114229	2.98783	0.0378911	0.418427	0.0127897	139.925	13.1546
483	TCGA.EJ.8474.01A	14.6025	0.130956	11.2671	17.9136	0.751219	0.0259203	100.356	7.82745	8.40841	2.42752	20.712	1.70914	11.559	9.42104	2.31685	1.55333	1.13518	13.045	0.101039	16.4662	7.23055	7.3356	51.9854	0.0811325	3.80657	14.5653	6.31584	35.9566	0.106786	0.348864	0.0392247	1.82516	17.9582	50.8593	45.2227	0.00252529	14.558	45.858	35.5996	13.399	5.99231	0.145811	3.0762	0.0401367	0.440698	0.0127452	161.087	12.8712
484	TCGA.HC.8259.11A	13.8787	0.144567	15.8443	17.5753	0.664756	0.0404698	125.522	6.11071	11.3007	4.61977	22.2906	2.5649	15.2367	10.0627	3.40196	1.81717	0.902133	13.3989	0.099342	20.311	8.18164	7.56048	47.2113	0.165167	6.3788	20.3837	8.55994	68.2388	0.163088	0.448245	0.0822765	3.07103	24.9365	56.9191	43.3227	0.00233164	12.3173	55.7234	44.7521	11.0381	7.40069	0.205545	4.89795	0.14751	0.614921	0.0240962	172.251	15.2602
485	TCGA.G9.6342.11A	13.338	0.163247	21.2505	20.7865	0.867331	0.0375262	160.619	12.3417	11.6661	5.96661	22.2851	3.3657	19.6596	10.7387	3.86913	1.99223	1.51316	13.7197	0.103953	16.1224	9.32861	12.7645	38.0418	0.148921	5.12886	20.251	12.1693	71.8725	0.19447	0.375141	0.0808652	2.9557	32.1445	63.4214	77.3344	0.00295467	14.2276	55.4737	49.2536	7.69755	13.7204	0.252559	7.12942	0.238977	0.491444	0.0197098	151.013	15.1968
486	TCGA.EJ.5518.01A	14.0336	0.144085	11.1963	21.6544	0.532677	0.0326495	110.594	5.51232	7.50379	3.55485	20.4014	1.45761	14.4448	8.83822	3.00256	1.36323	0.74847	11.7091	0.097482	11.4889	7.21646	6.66222	42.5882	0.124372	3.69952	15.3375	7.34122	66.5594	0.101704	0.385058	0.0660878	1.99653	23.5191	57.1898	45.7373	0.00174913	12.663	52.932	38.5706	13.6616	8.3352	0.271333	8.13118	0.091952	0.927963	0.0242781	192.869	13.408
487	TCGA.G9.6332.01A	14.8016	0.209486	27.7221	22.5977	0.939605	0.0515593	160.101	8.3104	8.27114	5.26666	21.0305	2.9437	19.1273	14.6511	4.1406	3.24428	5.34913	14.7212	0.11964	19.6206	18.2618	29.8455	63.0592	0.134356	5.17253	17.7244	12.4509	22.3734	0.201366	0.405513	0.0867017	2.08058	26.5657	52.2642	87.5575	0.00492771	20.6403	55.4846	40.3193	11.9755	13.5329	0.0969024	3.3605	0.0361824	0.248808	0.00982726	104.03	12.4411
488	TCGA.HC.A6AS.01A	13.4344	0.190549	23.1485	21.7095	0.979857	0.0569441	137.94	7.2855	9.9406	11.3391	23.6393	5.55385	22.1273	13.6196	5.48302	2.29813	2.45973	14.459	0.104413	17.71	14.8304	17.989	51.2681	0.35339	5.20051	31.9125	15.4631	67.433	0.211145	0.522026	0.193416	3.65812	27.3637	58.0222	53.7085	0.00388722	9.75658	50.3859	36.6311	10.8528	18.1132	0.167481	4.66335	0.13782	0.449596	0.0299649	141.293	13.9989
489	TCGA.KK.A8I6.01A	14.437	0.148063	17.413	20.9091	0.917799	0.0345897	139.315	6.97469	9.63529	3.76203	22.4307	2.92089	16.8939	12.3702	3.15284	2.05657	2.15992	12.8507	0.110478	15.4695	11.9743	13.5949	47.977	0.120736	5.57717	19.4072	9.62202	38.7102	0.160574	0.397021	0.0730436	2.06718	26.6509	55.2304	72.9006	0.0035323	18.5563	63.7665	38.2514	13.0544	12.6961	0.122829	4.7327	0.0536185	0.371043	0.0129386	127.32	12.5099
490	TCGA.ZG.A9L2.01A	14.1817	0.147714	10.8214	18.8462	0.531623	0.0377779	104.326	5.90234	8.80675	4.43126	20.0661	1.83097	13.8857	7.00409	3.50569	1.6122	0.412756	12.6834	0.0920884	14.0037	5.4594	4.13573	44.9004	0.181844	3.55528	17.791	8.82067	75.7355	0.114505	0.439972	0.0973344	2.44837	19.6219	56.3412	22.7017	0.00151621	8.86681	45.177	37.3076	14.3445	5.56827	0.155426	3.75737	0.0832548	0.521889	0.0262372	175.531	13.0454
491	TCGA.XJ.A9DX.01A	14.8905	0.226322	21.0361	16.5155	1.68261	0.0383944	117.685	10.0991	8.82504	4.35005	16.8926	5.01363	16.1336	12.5421	3.328	3.03798	2.87053	13.034	0.112722	14.8764	16.0313	14.0691	53.4826	0.15142	9.64093	20.8714	9.41586	37.0439	0.247404	0.455507	0.0942821	2.6761	27.0014	48.0425	88.68	0.00646639	12.7757	60.7841	32.1994	14.3594	12.6623	0.0616177	2.59371	0.0340561	0.353777	0.00856243	120.33	11.8895
492	TCGA.V1.A9OQ.01A	14.4196	0.151484	20.4207	20.7921	0.748783	0.0543199	121.304	9.66942	8.59077	7.73793	19.5309	3.60852	17.4249	14.3468	4.50462	2.16597	2.1024	13.9827	0.104241	17.1231	13.7159	14.6372	67.1487	0.23111	4.71309	19.1189	11.9188	62.7702	0.142542	0.456204	0.119883	2.72762	20.7527	56.3659	48.4006	0.00273231	13.0644	48.0831	36.3596	15.4592	10.8903	0.26717	7.77534	0.135532	0.706573	0.026457	184.333	14.5211
493	TCGA.V1.A9OX.01A	13.7106	0.147659	20.643	20.1708	1.05622	0.0439706	141.128	8.91899	11.0309	6.97464	23.807	4.25184	20.6201	12.6319	4.3621	2.1571	2.1687	13.7917	0.105065	16.2801	12.011	13.0147	44.6343	0.20984	6.06495	25.4857	11.2293	70.9553	0.201127	0.440924	0.134253	3.05054	28.8174	57.7835	66.7009	0.00391428	12.3559	63.321	40.3417	10.9369	16.2872	0.184709	6.85241	0.143179	0.447648	0.0256731	172.432	15.3994
494	TCGA.KC.A7F5.01A	15.5779	0.176521	31.5524	25.0927	1.58501	0.0440011	136.195	21.9144	7.97865	7.06335	18.8114	7.84329	21.7743	17.5079	4.30015	3.67248	7.78641	16.6223	0.124386	16.4677	22.3391	26.8697	68.3321	0.152759	8.221	21.7758	11.7723	30.196	0.16892	0.41245	0.104077	2.39187	29.3353	52.1369	102.787	0.00765876	24.2426	70.0297	35.139	20.0606	16.6054	0.119581	6.00088	0.0414408	0.310684	0.0113948	137.007	14.0756
495	TCGA.HI.7171.01A	15.3155	0.169921	14.1122	17.78	0.691542	0.0264093	119.59	7.82547	7.9491	2.15507	18.6039	2.29338	11.635	11.5172	2.36123	1.66788	1.83964	12.2758	0.109048	13.7753	9.88664	13.5334	57.248	0.0759967	4.51302	15.1124	7.62014	33.3744	0.115522	0.323654	0.0380856	1.33235	17.9554	49.311	58.7856	0.00269693	15.0011	47.2451	31.9188	17.0262	8.62625	0.096137	2.04749	0.0332348	0.257759	0.00923281	131.483	11.6913
496	TCGA.EJ.8469.01A	15.526	0.143494	9.20748	18.9369	0.89679	0.0235517	118.882	4.89634	8.48256	1.45479	16.7707	1.7438	11.5364	8.73441	2.20186	2.03085	1.08101	9.00955	0.109116	13.6546	8.43996	8.54053	58.4095	0.065422	6.00025	15.4167	6.94661	30.334	0.129847	0.333249	0.035536	1.29616	19.6116	49.6599	53.325	0.00269336	23.4406	59.7084	35.3928	19.9264	6.4463	0.101463	1.70462	0.022218	0.435764	0.00834873	144.289	11.3278
497	TCGA.KK.A6E4.01A	14.9445	0.215627	32.8029	22.2862	1.0988	0.0579671	144.27	12.9896	8.70634	7.14484	19.0322	5.68567	20.9313	15.0719	4.47137	3.02494	4.97435	14.7027	0.119281	19.0448	21.3495	30.5644	67.6048	0.204219	7.08544	27.2702	11.6551	39.481	0.221026	0.422144	0.115254	2.36329	20.3103	50.5621	81.6987	0.00584072	22.3458	54.7577	36.9408	14.712	17.7021	0.0675016	1.48439	0.036088	0.248415	0.0100762	100.24	10.2456
498	TCGA.V1.A8ML.01A	14.8144	0.195699	23.1921	19.9112	0.751665	0.0558245	127.33	5.88921	8.85629	6.0733	20.3166	3.11093	16.8997	13.2716	4.3429	2.36853	2.72347	14.5757	0.111351	19.5667	14.6576	17.0474	60.9227	0.183007	5.78744	20.2151	11.5637	43.3152	0.179909	0.485337	0.109875	2.68763	22.2933	52.6306	57.7945	0.00322151	14.8829	53.8159	39.5921	15.4077	9.35295	0.156535	4.61432	0.107525	0.504936	0.0189287	157.157	13.4555
499	TCGA.CH.5754.01A	13.7353	0.117077	7.90644	18.9884	0.579179	0.0165004	89.5319	3.629	7.86306	2.0026	19.289	1.17848	12.015	6.50894	2.13153	1.03719	0.588197	9.31063	0.0926433	8.77616	4.56411	4.61388	37.4926	0.0723358	3.74387	16.5821	6.05366	39.1066	0.0981918	0.319005	0.0372473	1.29647	20.6912	53.5389	39.2221	0.00161837	10.9563	44.5554	31.7313	11.5824	10.3599	0.10326	3.57261	0.0328905	0.258982	0.0158561	130.791	11.371
500	TCGA.KK.A8IC.01A	13.2526	0.155114	10.0482	18.6193	0.573717	0.0233613	109.662	3.04776	8.96453	3.29133	21.7706	1.34091	12.6565	6.68009	2.72498	1.2832	0.440604	10.3092	0.0929613	11.1708	4.41957	5.15903	34.3608	0.0940644	2.87874	16.7636	7.62908	42.8111	0.10745	0.354221	0.0478077	2.11102	25.6268	57.1751	39.3323	0.0016072	12.0478	53.7201	38.4389	8.3228	8.518	0.2103	5.63661	0.0900083	0.631145	0.0193855	146.818	12.1619
501	TCGA.G9.7509.01A	14.5355	0.173782	17.1824	18.7527	0.775797	0.0370831	133.874	7.1552	8.86924	4.2786	20.3302	1.88361	14.3396	10.7709	3.22556	2.36481	1.82469	13.5047	0.109088	16.6482	10.0355	11.4212	51.2846	0.12526	4.8355	16.6018	9.78161	47.909	0.16945	0.402103	0.074682	2.29879	26.47	55.6283	53.5159	0.00308485	15.9347	57.1629	40.9526	12.5149	9.09763	0.164383	5.48674	0.0961469	0.577969	0.0173788	155.553	13.758
502	TCGA.EJ.7115.01A	13.8286	0.150188	12.86	19.5392	0.751392	0.030983	135.317	6.98692	8.69155	3.83245	21.9166	1.63052	16.1006	8.13377	3.04852	2.05234	0.957348	12.0303	0.103575	13.2009	6.43263	7.97157	39.6815	0.11232	3.20964	16.2723	8.56351	58.2152	0.14098	0.383884	0.0623618	2.27078	28.3507	58.2134	47.4567	0.00260725	12.0069	56.8045	40.2965	9.38988	9.85555	0.189169	6.71324	0.110578	0.680781	0.0193931	160.061	14.5498
503	TCGA.HC.A6AQ.01A	14.0033	0.191822	31.5969	21.799	1.11259	0.0562538	150.64	10.5833	8.9042	8.96493	21.8634	5.71676	21.4897	14.6336	4.77068	2.80011	4.58341	15.3229	0.114728	18.0782	20.2318	25.7512	54.6328	0.236817	6.00341	27.4753	13.19	49.7331	0.215876	0.481434	0.127876	3.32975	25.4303	55.1499	80.7041	0.005538	14.4655	53.7998	35.5583	11.1235	18.3686	0.13846	3.602	0.0997682	0.353961	0.0177506	120.393	14.0614
504	TCGA.KK.A7AZ.01A	14.6144	0.232625	19.8421	19.2062	0.876445	0.0360596	118.818	5.34515	6.52332	3.80083	18.6811	2.9183	15.5711	10.8954	2.91484	2.46473	3.3292	13.4244	0.116739	15.303	16.2595	15.8561	58.1434	0.103568	4.8655	20.7754	9.55147	26.4957	0.190216	0.447113	0.0529502	1.85462	21.0462	49.0457	67.1859	0.00444505	13.4277	46.7211	28.6746	12.8693	11.8408	0.0609308	0.978648	0.0136312	0.112793	0.00715534	81.2048	10.0623
505	TCGA.G9.6366.01A	14.162	0.156661	28.3513	24.9871	1.03592	0.0493249	168.305	10.7123	8.84582	7.54017	22.4783	4.83545	20.4964	15.3251	4.1324	2.63887	4.08746	15.6862	0.111908	20.5114	16.9764	26.3893	57.6062	0.196502	6.98576	22.7065	12.8746	58.3089	0.163799	0.407511	0.128983	2.87811	28.4814	60.5549	82.9632	0.00394689	26.0874	56.2891	42.5753	11.6063	15.552	0.272624	11.3843	0.17076	0.807964	0.0259231	183.869	15.8141
506	TCGA.G9.6354.01A	14.5279	0.203385	29.7002	21.1259	1.16963	0.0464773	157.615	10.0576	10.2493	6.85597	21.4047	4.52247	17.4774	16.1662	4.51406	2.7627	4.83792	14.3127	0.11449	20.0402	16.4421	25.6435	61.2416	0.177525	6.10482	21.4497	12.0905	40.3728	0.215929	0.430502	0.107525	2.67345	25.5339	54.7707	89.8939	0.0049895	19.9093	57.6128	40.7288	12.8704	18.0297	0.121512	4.04744	0.0838299	0.370575	0.0153856	126.978	13.7922
507	TCGA.VP.A87K.01A	15.3419	0.211542	20.664	19.7804	1.1338	0.0421521	140.676	6.99885	8.29659	3.47138	20.7814	2.5045	16.3997	13.5418	3.66644	2.45956	4.37919	13.6326	0.117523	16.1426	15.1191	20.0011	57.0089	0.127023	5.83585	17.7542	9.58925	36.8772	0.220949	0.437928	0.0760988	1.90004	25.3996	48.8013	102.433	0.00483916	18.1591	63.4084	36.8733	16.236	12.5682	0.0954082	2.72206	0.033328	0.315595	0.0114142	109.91	11.4443
508	TCGA.KK.A8IL.01A	12.8278	0.144391	9.91722	19.1772	0.668078	0.0205501	99.7095	4.02554	9.28152	2.63005	22.9811	1.99734	13.9284	6.96389	2.43346	1.1933	0.670149	11.676	0.0897952	14.293	4.92883	5.91958	26.2844	0.0812052	3.43772	18.0721	5.54802	43.9427	0.126232	0.345274	0.0460775	2.16441	19.6506	52.0921	54.1273	0.00199779	10.6328	45.013	36.7848	7.40004	10.6479	0.0901408	1.98025	0.0260282	0.239978	0.0103109	117.911	9.65467
509	TCGA.HI.7170.01A	12.6253	0.179451	11.2795	18.6606	0.622262	0.0281404	129.436	3.98995	9.84119	5.28816	23.0067	1.62194	14.6062	6.07336	3.20911	1.57394	0.328004	11.9422	0.090399	13.7194	4.12389	4.71605	29.712	0.134809	2.53249	18.552	8.64567	81.041	0.132403	0.38091	0.0692686	2.68861	26.5268	64.6331	39.4067	0.00173108	10.0551	46.0233	46.2231	7.75544	10.6373	0.191876	5.50595	0.168234	0.502932	0.0268965	165.806	14.2856
510	TCGA.YL.A9WI.01A	15.023	0.11014	14.6802	21.9996	0.894548	0.0292592	121.652	7.96084	7.02048	3.51663	20.9481	2.0925	15.1521	13.7174	3.32611	2.07189	3.17181	13.0795	0.10885	13.8445	12.1184	19.2951	64.6907	0.107449	4.2883	16.1151	11.4903	33.094	0.110144	0.376036	0.0672685	1.64031	22.3523	51.9906	71.2986	0.00297738	16.9362	62.6354	33.8824	20.2853	10.6888	0.145807	5.98133	0.0277464	0.562158	0.0186232	159.884	11.4353
511	TCGA.G9.6339.01A	13.4205	0.183734	22.7854	21.1891	0.9504	0.0324533	134.234	9.06116	8.91793	5.5259	23.2435	3.95471	17.9907	10.2596	3.32181	2.04976	2.7604	14.4827	0.105207	16.2722	9.33896	16.0671	40.0811	0.123088	4.63376	20.5878	9.39605	44.9007	0.168792	0.382682	0.0707714	2.706	24.694	57.0577	69.4551	0.00401942	13.7778	49.4666	38.415	7.52415	15.088	0.116047	3.60829	0.0626345	0.274814	0.0124318	128.726	13.2837
512	TCGA.V1.A8WW.01A	14.0956	0.117759	22.3735	25.1751	0.890924	0.0295565	141.158	8.74276	10.5313	4.52965	25.0436	2.4074	16.6539	10.9292	3.09613	1.50972	1.66632	13.1606	0.101889	14.384	8.54522	10.6205	47.5123	0.131436	5.8974	23.3253	9.97812	40.6921	0.125371	0.375761	0.0817693	2.16998	33.3665	57.6596	52.6813	0.00263338	16.5101	54.1938	41.6002	11.6639	14.7774	0.248529	10.9252	0.153825	0.686098	0.0228901	173.046	14.9482
513	TCGA.CH.5789.01A	13.5793	0.156288	12.0363	19.8072	0.62956	0.0269969	130.158	5.33839	10.1025	3.34825	23.0977	2.08798	13.6523	9.57673	2.67963	1.59769	1.01936	12.4289	0.0961914	19.8863	5.7093	9.74947	40.117	0.111321	4.9665	18.4804	8.79766	55.3137	0.143019	0.368009	0.0645028	2.30248	25.3086	57.0447	46.0039	0.00206897	18.086	53.6854	44.0147	9.8031	8.76581	0.18922	5.95276	0.0974296	0.514029	0.0164998	150.841	11.825
514	TCGA.FC.A4JI.01A	15.2298	0.115534	9.87609	19.3717	0.822705	0.0171331	72.1532	3.63581	5.24304	1.27698	12.8366	2.91475	10.6916	10.9232	1.81286	1.81677	2.19423	8.85774	0.104927	8.81939	10.1965	14.4885	72.3543	0.0474337	8.78596	15.1457	8.29714	8.11685	0.103081	0.265408	0.027794	1.29162	15.0958	41.3718	82.7299	0.00390269	20.6181	48.899	25.0271	20.9259	7.79299	0.0418694	0.788673	0.00376084	0.0656874	0.00556833	57.6802	7.22746
515	TCGA.EJ.A65M.01A	14.1091	0.132114	21.3389	21.2018	1.01434	0.0443973	137.591	12.2901	10.4445	6.66158	22.3548	4.45444	20.056	14.7677	4.67562	2.30506	3.10838	14.5964	0.106565	18.596	14.5999	17.9401	58.4084	0.18874	5.37955	23.4785	11.5646	51.9894	0.163658	0.40323	0.1115	2.49508	23.5854	55.9996	72.2131	0.00373089	17.5733	59.1489	40.2346	12.1008	15.3263	0.209711	4.24506	0.104439	0.46849	0.0211788	167.066	14.5001
516	TCGA.EJ.A6RA.01A	13.6333	0.169126	20.8488	20.1084	0.957542	0.0419424	140.273	7.76841	9.6699	5.70123	22.9379	3.60907	19.3068	11.3957	4.04158	2.29847	1.96277	14.0716	0.108246	17.1751	12.0532	14.1871	41.0818	0.168799	5.67363	23.7893	10.6888	55.6154	0.202092	0.420525	0.0995581	2.75876	26.1916	56.2175	72.1532	0.00379678	13.9987	61.1657	40.3741	9.46455	15.2959	0.176167	5.16046	0.128196	0.517864	0.0198554	153.968	14.7342
517	TCGA.EJ.5512.01A	14.247	0.143221	14.5335	19.1592	0.775687	0.0300654	129.454	7.73312	10.5465	2.76745	20.9606	1.53416	15.051	8.64333	2.63643	1.86123	1.12619	12.5279	0.10391	18.7491	6.86658	9.19645	49.3409	0.091957	4.99394	16.816	6.89227	49.2574	0.150822	0.357531	0.0458942	1.92133	21.1665	55.7301	51.7444	0.00260342	19.0546	52.3019	44.977	11.7163	7.84384	0.16881	4.42848	0.0766559	0.506345	0.0169493	160.273	13.2168
518	TCGA.EJ.7785.11A	13.6884	0.131258	10.168	15.6018	0.628561	0.0363353	114.138	4.5692	11.521	3.64545	20.2952	1.85382	12.8459	7.60473	3.01319	1.51193	0.377378	11.7191	0.093827	18.1604	5.55627	4.07816	40.8215	0.139411	5.69477	18.6737	6.29505	69.7905	0.145398	0.419711	0.0652178	2.45726	21.753	56.0737	32.7539	0.00179702	12.3818	50.9388	42.6728	11.2339	5.53781	0.228697	4.5189	0.148149	0.637994	0.0231054	178.888	14.3402
519	TCGA.M7.A723.01A	13.6849	0.171298	24.9587	19.4885	0.780569	0.0579099	133.608	6.791	11.174	8.45156	23.2508	5.12281	19.5871	13.4462	5.12754	2.01992	2.10326	15.0436	0.099386	22.1604	11.6822	13.851	60.2732	0.311725	6.48111	26.1606	11.3898	75.8787	0.19113	0.533979	0.174323	3.34512	22.9832	58.9648	44.9157	0.00276654	10.314	49.2103	39.088	11.7548	11.1838	0.224804	5.9467	0.229113	0.582029	0.0314626	173.978	14.4445
520	TCGA.G9.6333.11A	12.8456	0.181974	15.4971	17.8766	0.784386	0.0369719	139.974	5.29367	11.3611	4.94957	23.5561	2.68006	19.4481	7.61355	3.73051	1.81594	0.495636	13.4966	0.0977656	16.5102	6.39776	6.93739	25.1777	0.147471	4.595	20.5854	9.5625	68.8302	0.194243	0.408275	0.0842305	2.9798	31.0958	60.3698	57.9217	0.00239149	9.23396	56.1606	48.5023	7.50287	9.51087	0.216992	6.18711	0.201583	0.623638	0.0214167	183.806	16.6799
521	TCGA.EJ.7782.11A	13.2376	0.116109	13.1406	18.0478	0.771835	0.0364064	128.45	5.39959	12.8612	4.22988	22.1109	3.68978	15.2032	10.7767	3.17439	1.37586	0.72737	12.9201	0.0917419	23.4885	7.36541	7.72852	42.9527	0.170338	8.5443	24.9658	8.4461	63.9818	0.175896	0.410388	0.0842146	2.56176	21.2504	60.0503	58.9916	0.00220112	19.2584	54.8124	48.0797	10.551	9.64666	0.262512	5.96122	0.198661	0.593634	0.0233458	185.48	14.3335
522	TCGA.KK.A7AQ.01A	14.0286	0.165566	36.4045	23.0965	1.40651	0.0815128	164.425	15.4096	10.8497	13.9524	27.1889	7.76092	28.9316	18.1245	7.56874	3.32534	5.31211	16.6544	0.114166	16.1459	19.733	20.8675	60.8711	0.459613	7.06886	33.3188	16.5295	60.6771	0.230059	0.593968	0.318651	3.24415	37.2536	61.5939	64.093	0.00491669	11.8898	71.3075	40.5725	11.6669	23.5547	0.222563	6.30213	0.156842	0.478917	0.0313143	173.025	15.4897
523	TCGA.G9.6348.11A	13.5684	0.203804	17.3649	17.3869	0.681407	0.0468377	131.457	5.42623	10.7	6.56815	20.5179	2.61012	17.4823	7.47733	4.05861	2.14103	0.407534	13.2063	0.0973625	16.4143	6.04001	4.57317	37.4077	0.209614	4.72004	20.1525	8.75111	95.4537	0.195033	0.490052	0.113539	3.66293	27.0421	60.3303	40.8164	0.0020997	7.89288	48.9215	42.8955	10.4664	7.00749	0.225419	6.54559	0.338844	0.801669	0.0296263	182.854	16.3003
524	TCGA.EJ.A6RC.01A	13.4378	0.144234	12.1409	19.1471	0.747617	0.036363	109.214	7.22096	9.93325	4.72846	22.1845	2.39313	16.643	7.22035	3.28204	1.47851	0.454046	11.4799	0.0949858	13.8897	5.75449	5.1603	34.1234	0.16284	4.31018	21.1063	7.31476	85.0295	0.150724	0.408421	0.0841394	2.67981	24.2953	55.6964	38.0552	0.00217686	9.29231	51.1737	39.1956	9.54091	9.18675	0.268294	8.29505	0.229093	0.843962	0.0299666	181.132	15.2174
525	TCGA.KK.A8IF.01A	15.2178	0.163879	24.4936	21.5949	0.983263	0.0410249	121.58	6.87563	8.36285	4.86887	18.8093	3.9696	17.2217	16.8848	4.39538	2.73672	2.52023	11.8032	0.115435	16.3758	16.5987	17.4724	71.8402	0.142316	7.48638	21.4974	11.0281	25.8518	0.148994	0.402909	0.0866127	2.14069	23.9124	51.0529	79.6755	0.00372315	22.5317	55.9621	34.2974	19.5072	12.0256	0.139905	3.54479	0.0571776	0.823401	0.0124169	144.143	13.6392
526	TCGA.VP.A879.01A	13.9638	0.190713	17.3217	19.2192	0.927119	0.0391578	144.464	7.96232	10.3113	5.10659	24.6425	1.9965	17.9571	9.70371	3.54923	2.40478	1.31551	13.4373	0.107533	17.0585	8.73378	9.24638	41.4159	0.148002	4.15027	18.3724	8.49524	66.0429	0.194233	0.43587	0.0863895	2.86443	29.3832	57.7019	53.814	0.00309166	12.2117	61.2213	43.1495	10.3512	9.92919	0.178682	6.56281	0.157454	0.628821	0.0217659	167.183	15.2594
527	TCGA.HC.A48F.01A	15.3093	0.2097	27.8737	20.7738	1.07335	0.052088	145.073	9.39144	10.366	4.99603	26.6958	3.28858	19.1963	16.3113	5.32636	3.47611	4.57855	16.6137	0.117668	23.4318	18.251	16.812	74.6581	0.191568	7.77377	18.3088	10.4318	42.2793	0.227386	0.53323	0.135006	2.25093	30.331	56.7324	69.2029	0.00376392	21.9863	73.6622	46.0062	17.0761	10.9107	0.17285	9.45012	0.16466	0.856513	0.020049	178.971	17.8199
528	TCGA.YL.A8SJ.01B	14.5093	0.187156	15.114	16.5706	0.735563	0.0382857	116.01	5.34562	9.69512	2.97784	22.5087	1.75096	15.3453	7.76491	3.52682	1.87858	0.670149	12.5735	0.106474	17.8155	7.8237	5.38517	44.9783	0.125534	4.49542	16.7709	6.60647	62.0639	0.165115	0.463281	0.0688818	2.06011	22.4033	54.7819	45.2494	0.00234496	13.7905	63.809	39.8343	12.9462	6.28388	0.17029	4.78381	0.111423	0.754448	0.0216268	175.594	14.9215
529	TCGA.EJ.7115.11A	13.6562	0.149099	15.1075	19.1754	0.722545	0.0402746	142.678	6.99664	10.8419	4.43976	23.3709	2.25245	17.267	9.7622	3.60168	1.8939	0.962711	13.5836	0.101489	18.1199	7.41163	7.58301	41.2712	0.155859	5.47844	19.6831	9.44518	68.4794	0.16333	0.423071	0.0829408	2.56204	27.6755	60.0211	47.601	0.00239693	14.8503	60.125	46.7317	10.176	8.72643	0.265241	7.73926	0.189221	0.739675	0.0241061	178.683	15.8504
530	TCGA.HC.7747.11A	12.9155	0.141243	14.3186	16.7445	0.637833	0.0481898	148.619	3.37876	10.2366	5.88981	23.9219	2.29306	16.7508	7.63984	3.79343	1.85092	0.251984	11.1608	0.0944906	14.2799	5.51501	7.68628	29.5763	0.201212	3.57524	17.7805	8.19195	45.751	0.120437	0.396862	0.105519	2.57262	30.2899	59.5482	44.8903	0.00187799	8.09307	49.1543	43.3524	9.25469	7.09591	0.316617	11.4513	0.342641	1.0963	0.03743	177.453	16.8459
531	TCGA.VN.A88Q.01A	14.4449	0.244086	17.5235	20.0103	0.899873	0.0337178	132.461	3.64225	8.06379	3.17977	21.349	2.59775	16.9685	11.2517	2.78919	2.36588	3.01665	13.2632	0.111943	18.1886	12.1906	18.7013	48.6158	0.0984121	5.6782	18.1426	8.4187	35.5502	0.209302	0.392564	0.0566031	2.01277	23.7785	51.1946	82.3318	0.00366298	15.0877	52.5481	38.2128	13.4461	11.8555	0.0516311	1.24944	0.0206892	0.171479	0.00681691	103.27	9.97123
532	TCGA.KC.A7FE.01A	13.7214	0.163213	12.6466	17.8098	0.688114	0.0355946	112.443	5.68221	9.67292	4.42874	21.1677	2.20297	15.067	7.69091	3.1119	1.64482	0.541268	12.0703	0.0982907	14.0578	6.64728	5.14385	37.0741	0.142446	4.23235	18.3552	7.40694	71.7635	0.145679	0.410524	0.0723574	2.64039	24.0125	54.7962	39.2425	0.00213356	9.43662	50.7931	39.0828	10.3889	6.98804	0.203971	4.59275	0.128433	0.594919	0.02572	183.766	15.4502
533	TCGA.YL.A8SK.01B	12.9476	0.146522	11.0081	18.0871	0.971201	0.0278958	131.41	4.09413	11.1906	3.49788	25.0906	1.99614	17.3173	7.53196	2.97743	1.62792	0.519859	12.2466	0.0957313	14.7326	5.21141	4.66134	29.4235	0.114511	4.05367	19.7259	7.44446	66.0142	0.17863	0.390502	0.0624263	2.65314	28.2513	60.9623	52.7922	0.00251601	9.90601	56.1396	42.204	7.82841	10.1815	0.14571	4.0047	0.0622973	0.355728	0.0206672	169.223	14.015
534	TCGA.EJ.A46D.01A	13.9833	0.163023	16.6993	18.6854	0.881539	0.0390108	137.772	7.04592	10.2109	4.80644	24.3405	2.55062	18.3007	11.5719	3.3823	2.09617	1.8471	13.4453	0.106662	17.4836	11.1137	11.7213	47.4693	0.140206	5.7488	20.4324	8.27424	56.6547	0.189704	0.414964	0.0759508	2.49431	25.0941	54.6162	56.394	0.00327871	14.8406	57.849	39.2655	11.2122	10.9418	0.150058	4.61027	0.096303	0.537164	0.0187824	158.919	13.9117
535	TCGA.YL.A8SL.01B	15.4983	0.174864	18.296	20.6872	0.786512	0.0331584	106.283	4.19821	8.58385	2.78224	20.1733	3.02306	16.9664	13.6427	2.98186	1.7113	3.22472	11.2034	0.113831	11.6049	12.7888	17.3776	64.3138	0.10106	5.93106	17.7467	7.75395	29.4243	0.133984	0.383361	0.0539886	1.53313	18.9453	51.2304	59.5636	0.00352062	21.3406	59.0688	32.1211	17.6533	10.509	0.0691843	1.2192	0.0187098	0.240939	0.00789886	117.046	10.2306
536	TCGA.HC.7747.01A	13.6646	0.169314	15.9639	19.3453	0.784818	0.0311816	145.995	6.14628	9.77506	4.00676	22.4657	2.22575	16.2394	10.4069	2.9297	1.81931	1.652	12.9462	0.102884	16.8461	9.33049	12.9711	46.2861	0.112479	4.49457	20.722	10.1305	55.4455	0.173927	0.388452	0.0591666	2.2032	27.3966	57.7787	67.674	0.00306558	16.7419	54.5439	41.9415	10.1899	13.2295	0.193247	6.01576	0.0984913	0.507406	0.0191997	137.195	13.1855
537	TCGA.HC.7231.01A	14.1387	0.127005	13.5229	19.5065	0.812457	0.0289541	136.245	8.3443	9.50626	2.94866	22.641	2.14779	14.6695	9.95629	2.44465	1.50457	1.92601	12.3288	0.102657	16.93	9.12501	12.7262	44.8425	0.0970611	5.23336	19.5027	7.72156	41.3561	0.146536	0.351395	0.0531252	1.61839	22.7706	55.9982	62.2568	0.00276685	22.5344	53.3	39.8815	11.4483	12.3339	0.131194	3.84811	0.0524344	0.38192	0.0137218	136.555	12.2311
538	TCGA.J4.8200.01A	14.134	0.155856	12.9022	19.7071	0.656172	0.0322328	108.687	7.14805	8.54848	3.62124	19.4447	1.94731	12.6268	9.6026	2.81539	1.47232	0.932105	12.6044	0.0986012	17.7495	8.63541	8.07955	53.5264	0.1165	4.58364	16.511	7.70595	48.7026	0.1215	0.38642	0.0585254	2.07834	19.3598	56.115	47.6981	0.00193084	16.3102	44.6234	37.0627	13.3827	6.85087	0.269607	5.89523	0.0880505	0.596261	0.0196121	170.408	13.0263
539	TCGA.HC.8260.01A	13.9196	0.12988	14.8412	18.3143	0.773897	0.0318664	128.206	6.21735	10.4176	3.39364	22.1305	2.41823	15.5357	10.3225	2.64987	1.66615	1.53121	12.5532	0.10246	17.1322	9.91809	9.76724	40.9586	0.118792	6.22448	20.5179	8.31429	52.8412	0.166579	0.395405	0.0609729	2.28791	26.0177	54.5195	59.2809	0.00281591	14.5263	58.909	40.9083	11.2246	9.13014	0.154509	4.07523	0.055004	0.396422	0.0178964	149.894	12.9095
540	TCGA.V1.A9ZR.01A	13.7459	0.169972	12.0287	16.1634	0.831436	0.0374663	118.608	5.62872	10.4984	4.42766	21.5535	2.73265	15.8417	8.74422	3.35084	1.7901	0.777143	11.6213	0.0964697	16.1826	8.36773	6.59518	38.0662	0.152505	5.15808	20.4773	6.85531	75.0592	0.193643	0.442303	0.0815154	3.06509	22.9968	51.9357	39.0769	0.00253364	9.09386	49.6251	36.2522	12.27	7.19237	0.157569	5.27622	0.125272	0.73689	0.0268573	180.66	13.6367
541	TCGA.EJ.A65B.01A	13.547	0.21612	26.6663	21.8453	0.939777	0.0633382	144.376	9.72533	8.70676	11.3211	22.6468	6.15091	21.7553	14.9013	5.63088	2.32233	3.30382	15.5204	0.108294	15.9204	16.604	20.2428	46.9044	0.343677	5.91701	27.864	13.0815	56.9263	0.18261	0.508664	0.185991	3.28495	26.6148	57.4897	68.1447	0.00386351	12.2934	52.5966	37.7619	9.44636	19.3612	0.249663	7.07854	0.296671	0.592984	0.0314517	176.37	15.5563
542	TCGA.HC.7742.11A	13.5497	0.167718	17.6766	20.1851	0.68835	0.0384502	152.406	5.7795	10.3028	5.09086	23.7231	1.96509	18.0447	9.30383	3.76808	2.01985	1.16874	13.7832	0.102212	17.3528	7.39773	10.3427	38.9601	0.149438	4.43202	18.8064	11.2416	61.4473	0.166773	0.409798	0.0904748	2.4847	30.1604	61.3049	46.5559	0.00237832	13.6389	57.6829	46.209	9.14434	10.0135	0.234423	8.8764	0.232881	0.808165	0.0210396	165.42	15.3782
543	TCGA.V1.A8MM.01A	14.7704	0.153911	15.6135	19.061	1.01719	0.0426231	119.335	9.95457	8.66187	5.37368	19.4245	3.95655	17.4731	13.1663	3.4091	2.09497	2.43632	12.617	0.106999	15.5869	13.4412	11.8848	62.4168	0.176314	5.61003	22.4215	9.44205	55.9865	0.161473	0.465132	0.091438	2.53942	24.0743	52.9567	52.0735	0.00383617	13.7169	55.5606	33.8248	16.4271	10.5027	0.166732	5.39855	0.0918652	0.547807	0.0249693	168.823	13.1936
544	TCGA.CH.5740.01A	14.674	0.145579	14.6065	19.0945	0.795053	0.0334223	134.371	6.48216	8.95132	2.67231	22.6111	1.69223	14.5113	10.7121	2.50092	1.86834	2.41435	13.3744	0.107421	20.047	11.1158	15.4267	68.9452	0.100297	4.7556	18.9609	8.03769	28.8638	0.150993	0.402552	0.0457508	1.87669	19.0324	53.5465	62.301	0.0031163	22.7909	47.1924	37.6402	14.1147	10.9267	0.118293	2.84159	0.01825	0.329853	0.0149401	127.237	10.9285
545	TCGA.G9.7525.01A	14.132	0.184578	24.3649	21.7009	0.733004	0.0582312	139.771	7.01875	8.46257	7.54661	22.0415	3.11855	18.2628	11.1963	5.02557	2.7023	2.77897	14.873	0.106209	18.0806	11.4591	18.5013	54.333	0.203726	3.4866	18.2914	13.2851	64.9984	0.154221	0.474857	0.120646	2.93869	25.1811	59.7996	51.9058	0.00282811	12.0315	53.5772	39.9472	10.9095	10.7642	0.193085	7.17657	0.0876274	0.610842	0.0235574	140.692	12.9057
546	TCGA.FC.A6HD.01A	15.0786	0.21431	36.4136	24.4456	1.22907	0.0523987	127.554	14.0033	6.09524	8.26964	18.434	10.2327	22.2548	16.4719	5.0216	3.7289	10.4782	15.8229	0.123676	15.1943	24.8925	51.6888	58.8595	0.169599	7.41587	21.7928	14.1507	25.9954	0.195164	0.388407	0.106766	2.62668	19.8301	44.3505	137.873	0.00789775	20.9861	55.5502	30.6065	15.4118	19.7592	0.0623911	1.25225	0.0202012	0.137296	0.00713094	93.0216	12.2611
547	TCGA.V1.A9Z9.01A	14.0797	0.145972	19.2362	20.6907	0.84944	0.0454211	135.742	8.80788	9.96927	6.06629	22.2959	3.1465	17.889	11.4943	4.01473	1.98604	1.69215	12.9981	0.105867	15.2337	10.2896	11.781	47.4473	0.188539	4.49796	20.5377	9.85813	63.6815	0.159659	0.418663	0.110155	2.63953	29.0302	58.0341	58.8239	0.00305763	14.3886	61.0453	41.0065	10.8205	11.9137	0.23179	7.59904	0.170993	0.805432	0.0261342	190.715	15.6136
548	TCGA.G9.6361.01A	14.421	0.184988	16.9936	18.7823	0.659775	0.0415342	131.269	4.69617	8.38781	4.52446	18.964	1.97058	14.6713	10.1993	3.19929	1.8694	1.0511	12.1504	0.106121	13.2433	9.05882	8.86648	50.0232	0.155499	3.83821	16.6733	9.38138	52.0345	0.138515	0.417478	0.0807649	2.21228	23.1022	56.0757	45.8553	0.002485	11.8315	47.5455	36.0881	13.3168	7.51174	0.202347	8.07546	0.156345	0.534599	0.028354	175.379	14.0747
549	TCGA.KK.A6E8.01A	15.2485	0.222398	27.7945	23.1555	1.44692	0.0515196	140.894	9.66219	6.97237	7.9095	16.8869	8.16202	20.3258	20.3435	5.07827	4.27046	6.96699	14.9787	0.11901	20.6953	22.522	31.9078	84.5614	0.186254	6.57829	21.2303	13.6953	43.8867	0.16944	0.4718	0.116106	2.82835	25.7318	53.9086	108.694	0.0064136	24.2015	63.5945	32.1046	18.1575	17.5803	0.235293	12.3463	0.189289	0.615114	0.0188366	187.359	16.493
550	TCGA.HC.7740.01A	12.8967	0.164174	11.5614	19.4866	0.731192	0.0273838	144.511	5.46688	10.1239	4.22481	23.4954	1.4183	16.7193	5.64166	2.86475	1.68875	0.325516	11.6716	0.0957601	13.0429	3.83806	4.53205	28.092	0.121045	2.92271	17.7774	8.38181	81.3146	0.149905	0.378799	0.0687688	2.57837	31.1599	65.8162	42.8963	0.00217888	11.5118	53.6184	46.5581	7.49468	11.423	0.236793	8.36118	0.204139	0.714368	0.0249078	166.692	15.435
551	TCGA.HC.A9TE.01A	13.7566	0.116063	15.3874	17.2942	0.696788	0.0354149	117.477	5.6596	11.9941	4.4374	24.2682	3.1287	16.6782	14.0363	3.64742	1.17449	0.960124	11.3552	0.0962485	15.8043	9.92578	7.43475	40.7436	0.168259	5.91702	22.6504	7.96967	62.2234	0.150448	0.401977	0.0959794	2.38534	23.8224	58.2517	45.2655	0.00198279	9.034	54.8192	36.5027	11.5139	9.88355	0.194363	5.36012	0.145467	0.557424	0.0301516	233.913	15.5613
[truncated: 319 more columns]

## Sheet: GDSC2_DrugPrediction
	V1	Camptothecin_1003	Vinblastine_1004	Docetaxel	Cytarabine_1006	Docetaxel_1007	Gefitinib_1010	Navitoclax_1011	Vorinostat_1012	Nilotinib_1013	Olaparib_1017	Axitinib_1021	AZD7762_1022	SB216763_1025	KU-55933_1030	Afatinib_1032	Staurosporine_1034	PLX-4720_1036	NU7441_1038	Doramapimod_1042	Wee1 Inhibitor_1046	Nutlin-3a (-)_1047	Mirin_1048	PD173074_1049	ZM447439_1050	Alisertib_1051	RO-3306_1052	MK-2206_1053	Palbociclib_1054	Dactolisib_1057	Pictilisib_1058	AZD8055_1059	PD0325901_1060	Obatoclax Mesylate_1068	5-Fluorouracil_1073	Dasatinib_1079	Paclitaxel_1080	Crizotinib_1083	Rapamycin_1084	Sorafenib_1085	BI-2536_1086	Irinotecan_1088	Oxaliplatin_1089	BMS-536924_1091	GSK1904529A_1093	Tozasertib_1096	PF-4708671_1129	PRIMA-1MET_1131	Erlotinib_1168
1	TCGA.EJ.5505.01A	0.1618	0.0161558	38.7675	4.98773	0.00896533	19.838	5.62088	3.98436	33.5438	93.3513	22.9069	1.38484	194.169	85.1234	3.65095	0.0583269	74.4447	12.1025	70.1434	7.16421	154.45	138.495	38.9485	16.5579	7.50734	9.21121	15.0582	41.2351	0.158445	3.70052	0.841989	2.17187	4.42263	236.301	6.36036	0.0436007	23.5469	0.121186	13.2016	0.512659	21.7963	43.2687	6.80027	73.8682	14.5639	69.1718	107.383	9.29022
2	TCGA.ZG.A9L6.01A	0.0686196	0.0204438	15.2954	4.0015	0.0118092	31.2945	5.37645	4.29753	24.0614	52.1794	16.9063	0.693709	144.021	74.7762	8.94317	0.0314082	53.8002	10.1673	81.9068	7.70617	52.0236	73.3619	35.1251	13.4294	3.8578	8.60522	20.3589	32.1725	0.147539	3.92567	0.662097	1.04685	3.17246	71.3461	2.0931	0.0752329	25.0881	0.0991125	13.5703	1.09023	9.20928	38.1521	6.94033	70.457	13.5699	42.6949	63.0116	15.3347
3	TCGA.HC.A8D0.01A	0.0443321	0.00990162	11.5007	2.1807	0.00582787	17.3353	4.92364	3.15524	25.3279	42.5878	15.9513	0.461382	144.341	78.2351	5.17583	0.0271774	40.7994	12.8449	92.8657	4.37648	73.8648	67.8882	28.3604	16.1435	1.88462	14.9178	19.0061	18.1674	0.155222	3.0091	0.690676	0.867091	2.74524	75.0877	2.18637	0.028944	16.9903	0.122632	9.35652	1.13219	6.49616	27.4793	4.01598	51.7366	12.3679	45.1012	57.7272	9.81231
4	TCGA.VN.A88I.01A	0.0429356	0.0286891	13.0647	4.59141	0.0136829	28.678	6.11001	4.71553	44.8569	45.0265	12.6361	0.544866	124.416	68.0743	9.29186	0.0238594	52.0359	9.81463	98.2169	9.21297	45.4493	53.908	42.3822	11.6411	2.1937	7.86999	30.3597	26.6105	0.224688	4.11302	0.609744	1.07152	2.73853	68.9428	1.21408	0.121312	23.5965	0.143666	16.3025	1.46996	6.37904	50.5794	5.41265	74.2006	9.74297	33.3617	51.8199	16.4008
5	TCGA.KK.A8IA.01A	0.105719	0.0288619	29.2799	6.52537	0.012461	25.1806	4.70483	3.1397	34.5694	79.0682	24.1579	1.33875	271.879	109	4.7511	0.0830675	155.543	18.1503	83.9415	6.55707	252.071	173.044	76.5553	21.6248	24.0536	21.141	18.89	57.0007	0.275297	3.81564	0.914813	3.81098	5.255	151.728	9.68324	0.0487727	32.3016	0.119999	16.7987	0.982376	14.4904	62.1744	14.3518	62.4683	19.6848	56.3759	180.566	12.9285
6	TCGA.KC.A7FA.01A	0.080466	0.0221448	15.0505	4.24074	0.00787299	28.6615	13.8372	3.12956	26.9509	65.9669	17.0212	0.707667	177.878	85.7857	7.07685	0.038835	78.6176	13.7608	84.6575	4.40535	157.746	159.994	53.0296	20.5915	9.76635	14.9925	19.7713	22.8561	0.132546	3.66788	0.724105	1.63306	3.69062	64.5053	6.01159	0.0366047	22.2164	0.0791293	10.3214	1.89117	9.51388	40.471	7.24317	75.0464	20.2251	37.5837	78.2331	16.4999
7	TCGA.KK.A6E1.01A	0.214115	0.0368217	50.0386	13.4665	0.0102879	28.0121	16.8902	5.07734	36.2764	158.724	33.7081	1.32912	356.007	99.1254	6.96734	0.0706462	103.475	18.7865	108.492	7.05041	257.355	184.356	107.257	20.8732	44.1931	25.5617	34.7854	78.2541	0.320225	7.5714	1.06907	1.91052	7.14223	120.778	7.90375	0.0615611	41.8446	0.0901345	18.598	1.74313	38.9302	69.1197	14.7342	98.4158	28.7288	52.6279	210.628	17.2424
8	TCGA.H9.7775.01A	0.155546	0.0178391	35.9866	4.47418	0.0108603	23.4084	7.45656	5.04491	34.229	83.288	18.1504	1.60031	188.272	81.3054	4.94904	0.0453948	81.5782	10.6833	75.2004	8.48516	106.32	153.997	70.439	16.9436	7.72594	7.82302	17.4464	37.1194	0.165675	3.52168	0.768489	1.63088	5.01436	202.478	7.69665	0.0688722	29.3894	0.111933	14.2603	0.562721	21.0419	48.6397	6.72742	72.6257	13.7344	47.1061	155.622	13.0847
9	TCGA.HC.8262.01A	0.0720297	0.0139206	20.0363	2.2881	0.0064077	20.2451	2.21553	3.74641	27.2724	53.3897	18.6655	1.03326	201.66	86.037	4.65324	0.0470074	75.1328	14.2192	87.9417	5.69364	72.7977	113.956	38.4614	14.266	4.0318	12.1691	19.9247	26.8348	0.217113	4.26759	0.976397	1.03863	4.04481	109.29	10.1566	0.0306955	18.4343	0.127335	11.3127	0.794104	10.6681	29.8703	5.88028	58.4659	12.3088	44.0926	130.061	11.7945
10	TCGA.EJ.7797.01A	0.0678128	0.0145616	20.2118	3.24673	0.00747956	16.8151	3.25238	4.00655	31.4067	64.7297	21.8974	0.77672	180.124	85.307	3.69583	0.0373157	58.4182	13.9398	82.6009	4.91269	108.959	96.6534	32.0817	17.843	3.44168	14.5111	16.3979	34.4381	0.199562	3.23692	1.00795	1.13134	3.56588	116.653	4.07244	0.0349709	19.6416	0.126649	11.3806	1.32734	10.2564	33.0925	5.12146	59.0667	16.8666	53.5757	93.4363	11.6142
11	TCGA.HC.7738.01A	0.141248	0.0246922	40.5507	7.27485	0.0109971	22.9795	6.825	3.94208	36.2008	95.437	21.6311	1.80964	204.905	90.8942	4.97725	0.0602048	92.5185	13.9605	77.7814	7.9462	164.361	128.658	66.9684	18.0085	9.4621	12.4539	16.5843	50.6177	0.17664	3.36286	0.726002	2.25789	4.82474	228.307	9.23274	0.061038	23.5512	0.101325	11.8171	0.90827	21.2852	49.4669	8.1496	82.3408	17.9194	52.1382	87.0536	13.8249
12	TCGA.EJ.7312.01B	0.15589	0.0237987	41.4516	7.54456	0.00900325	25.7648	15.4611	3.89305	51.4573	89.696	32.3055	1.70052	287.426	110.838	5.93237	0.102335	106.178	17.9801	101.966	10.5877	59.0257	131.583	90.6872	35.6639	10.9667	27.9201	25.5678	36.1052	0.176195	3.93626	0.851715	2.65131	5.83062	92.4482	11.9805	0.048771	34.9853	0.122316	15.6607	2.0442	20.5627	35.6501	11.9959	63.9184	35.3764	55.7335	126.366	11.1365
13	TCGA.V1.A8MG.01A	0.067869	0.0219753	18.2184	4.22868	0.0112682	26.1422	3.48744	3.3019	26.9442	52.3879	18.7316	0.780506	158.984	86.6088	5.95372	0.0405754	63.1184	13.0802	82.2938	6.77591	76.8059	89.1328	43.3632	16.2346	4.34569	13.4927	18.3077	31.509	0.205699	3.90666	0.70533	1.70843	2.94409	92.3918	3.68622	0.0579081	19.2402	0.127867	12.6887	1.1835	8.96679	33.1607	7.93658	64.2742	15.4716	48.0995	66.499	13.5653
14	TCGA.ZG.A8QX.01A	0.0587567	0.0156441	17.7146	5.22936	0.00832469	31.4446	6.53611	2.86576	15.7301	63.7777	15.1662	1.18414	163.052	80.7097	6.97166	0.040313	65.0069	11.7694	77.7745	6.23321	46.5295	111.559	60.9143	17.3378	10.4504	10.9034	13.5604	22.1204	0.109846	2.63757	0.610095	1.8314	3.62437	85.1186	4.58989	0.0335816	26.5862	0.0646286	11.8251	1.27869	9.82363	30.9785	6.03106	74.0766	13.2643	38.7017	52.2437	17.0231
15	TCGA.XK.AAJP.01A	0.0822054	0.0251038	29.7175	6.9223	0.0111183	35.3099	5.48983	3.6856	46.5032	110.218	18.3436	1.44669	259.255	94.6982	5.72724	0.0532766	106.174	15.3828	83.2727	8.36556	143.896	165.431	79.8117	16.8745	14.1723	15.4725	24.558	42.1882	0.253406	4.67306	0.667915	4.17894	5.65562	144.916	6.84492	0.0366808	30.3451	0.103056	13.7921	1.07194	12.0436	46.9141	10.7992	87.7524	17.4825	45.7782	139.228	14.9906
16	TCGA.G9.6379.01A	0.0382936	0.023605	10.1214	3.24936	0.00675756	25.246	9.3539	4.4553	48.0194	48.0656	17.1702	0.640879	180.335	81.145	8.37438	0.0422595	45.1283	15.6553	126.07	10.1462	57.0487	50.2967	89.7682	20.7558	1.96921	24.988	22.5976	11.0641	0.0898423	3.13402	0.434013	0.630525	2.58798	19.4182	2.96326	0.0738514	32.5896	0.0553428	10.2225	6.16705	4.21008	18.98	8.54811	80.0613	29.7178	17.2391	76.4093	12.429
17	TCGA.EJ.7314.01A	0.10707	0.01825	34.0329	5.61152	0.00795216	21.9132	5.94874	5.36675	58.5552	81.8703	29.1003	1.19435	279.157	98.7873	5.27101	0.050686	96.3364	16.8902	107.822	6.24227	124.23	131.509	49.7651	25.055	3.55452	20.767	23.1607	58.7045	0.239925	4.45008	1.30032	1.0776	3.43882	161.596	8.2382	0.0429728	18.4833	0.175769	12.5885	1.09672	20.6848	33.77	7.52706	80.4826	19.5833	59.2161	184.916	11.5588
18	TCGA.EJ.7125.01A	0.189481	0.0209876	52.2095	9.82121	0.0098439	30.8981	8.98455	3.76756	32.6357	114.665	21.8354	1.29075	193.831	78.9864	5.96245	0.0483491	109.139	10.2499	68.1443	5.17961	91.9474	171.783	63.681	15.7053	9.8227	8.34884	13.023	53.6939	0.110858	2.796	0.640078	2.14214	4.71417	116.215	6.67344	0.0530935	18.2222	0.0951839	12.753	1.17472	34.1218	57.9097	7.43242	94.6725	16.5846	55.0739	105.539	16.5167
19	TCGA.VP.A87J.01A	0.139802	0.0242071	40.7705	8.52658	0.0132906	19.6365	7.35747	5.88232	43.0804	101.513	27.6312	2.37937	218.304	89.6973	4.78045	0.0599408	166.615	12.942	79.3373	10.7397	94.1212	245.855	81.2066	21.294	20.7609	13.7265	23.5218	65.5867	0.278499	4.17403	0.742956	1.34867	6.01573	125.822	13.0677	0.0676329	28.4803	0.0779689	14.6179	1.26329	27.0411	56.0924	10.839	105.494	22.9349	46.8688	141.58	15.0965
20	TCGA.CH.5761.11A	0.084593	0.0159526	28.5773	5.98402	0.00799809	13.3688	4.49839	5.07977	44.9344	68.2166	23.016	0.924844	182.718	80.3328	3.26728	0.0369994	55.1188	13.7877	91.8603	6.98693	123.716	60.2506	33.7224	14.4679	2.82039	16.5273	16.9727	45.2855	0.213943	2.6754	0.987353	0.940197	3.73679	110.8	2.33734	0.0499847	17.3236	0.148034	12.2033	2.01935	11.2976	49.223	5.00118	74.3602	22.0471	39.7484	97.6851	7.32147
21	TCGA.EJ.8468.01A	0.0826344	0.0213971	16.024	5.25247	0.0134783	25.3078	3.36962	3.99585	24.8804	61.9832	16.221	1.14254	116.369	70.3583	6.41381	0.0381465	71.6667	9.50427	59.3549	7.2103	94.5431	110.591	37.8539	12.5842	6.72031	7.5616	17.3724	32.8254	0.221665	5.13024	0.627667	1.75117	3.71398	173.436	5.53522	0.0771722	21.8254	0.117739	13.6193	1.11239	9.99037	45.8868	9.72338	75.3219	12.1981	51.8498	61.2887	13.6827
22	TCGA.EJ.5527.01A	0.148193	0.0215615	24.1901	6.14363	0.0146683	15.3091	5.74653	4.65537	42.0635	54.5066	17.0707	1.23841	108.017	67.806	3.02639	0.0359349	80.3732	9.33703	59.0883	7.67638	83.2316	120.604	39.0852	11.1208	3.62394	6.66652	17.1104	71.6041	0.331345	4.90637	0.670972	2.18784	3.64516	255.013	4.41046	0.0875933	21.0443	0.171935	12.5019	0.598935	18.8146	52.3493	8.17893	76.7684	9.21278	54.1897	114.399	7.30746
23	TCGA.G9.6333.01A	0.0907663	0.0396948	31.092	8.85644	0.0124651	35.5085	8.64489	4.861	40.9742	79.3121	23.0069	1.55127	207.454	84.4117	9.12619	0.0482609	80.1954	13.0879	85.1455	8.85519	95.7281	111.186	73.7449	19.1998	9.14571	14.7754	23.7658	54.0969	0.186534	4.63733	0.683046	1.87944	3.57616	99.6489	5.91182	0.0773497	28.6411	0.0937149	15.7438	1.7163	13.0445	43.2932	10.3675	82.33	22.7672	53.0484	90.3349	18.0884
24	TCGA.HC.7749.01A	0.124916	0.0206795	29.4596	4.85523	0.00864636	21.2903	3.7071	3.87343	27.0763	81.6543	21.9384	1.50939	168.196	85.1906	3.71338	0.0393365	84.27	13.1197	77.4701	7.46469	84.2997	147.605	58.0469	20.5766	8.84813	12.9997	16.5511	33.2981	0.164055	3.35671	0.757427	1.60701	4.31327	121.356	5.86912	0.0375402	25.3059	0.110235	9.82506	1.22024	18.5676	38.3232	6.33661	62.9661	16.349	47.9345	108.761	11.5608
25	TCGA.G9.6338.01A	0.181538	0.0626259	50.0293	15.8492	0.0202718	52.6268	19.1163	3.87325	27.8315	102.668	17.0281	1.55292	205.461	81.5247	15.0933	0.0611651	70.9154	12.5452	105.042	14.0196	92.7336	161.12	107.961	23.7609	24.2615	18.5045	23.1353	28.7293	0.144139	4.41897	0.633055	2.04968	5.20719	116.263	5.38933	0.118688	34.2083	0.0976864	18.8158	2.71985	25.0943	62.443	9.0221	112.216	18.6712	39.6116	70.3225	24.7909
26	TCGA.ZG.A9L0.01A	0.0908044	0.0350029	14.2968	8.43383	0.0179983	34.9419	3.02756	4.36499	41.2029	67.3337	13.1729	0.855801	130.351	68.5535	9.11944	0.034841	64.947	10.7603	79.3216	9.45594	175.455	108.111	61.0656	11.4671	6.82719	9.52225	36.8699	45.9312	0.269822	6.88613	0.500111	1.9044	3.2726	155.945	3.67631	0.104864	23.4321	0.16938	16.3981	1.29366	13.2372	62.7051	15.0996	77.1821	10.1572	38.0596	93.8941	13.2728
27	TCGA.J4.AATZ.01A	0.179224	0.0346237	75.1577	8.27701	0.0152527	20.2657	8.41422	4.30527	41.7473	85.0126	38.3325	1.22443	246.856	105.208	3.31139	0.0609376	116.476	18.8473	85.0213	5.66711	191.889	181.862	90.3177	25.5442	17.7158	29.4055	18.9971	63.9673	0.329533	4.28572	1.14424	2.39375	6.49489	151.771	7.86529	0.0694389	31.3623	0.186646	18.9922	1.90575	28.04	47.7728	8.00199	72.7555	40.7043	62.8207	160.977	10.8994
28	TCGA.HC.7232.01A	0.334815	0.0368578	101.538	15.0844	0.0196775	23.8232	13.2627	6.2697	64.7867	113.646	19.4502	2.28092	186.271	86.38	5.47681	0.096462	127.545	12.1787	70.7452	10.5454	140.092	175.887	76.9075	17.9813	9.97582	11.3679	19.5101	85.1328	0.328621	5.64789	0.862397	3.04851	5.83245	260.424	8.17011	0.155633	32.9272	0.230853	20.7327	0.877156	48.2846	84.5439	9.58159	72.191	12.8806	62.0842	136.904	14.9416
29	TCGA.EJ.A7NN.01A	0.122952	0.0267722	35.984	10.6354	0.0139115	33.7483	7.26038	3.59261	25.6058	89.7865	20.3334	0.851034	166.764	82.434	6.26544	0.0583633	77.8917	13.3745	79.4694	7.97979	139.352	105.18	66.1671	14.8824	13.9741	14.6519	17.0656	39.9755	0.206264	3.78456	0.660868	2.45922	5.56619	143.902	4.82085	0.0771102	28.3618	0.121179	16.2663	2.4402	15.0914	56.7766	12.3472	74.3301	18.5634	38.3984	57.5294	16.3402
30	TCGA.EJ.7317.11A	0.232848	0.036645	57.6518	12.0494	0.0173809	22.3015	7.60189	7.11723	46.3618	102.548	26.0802	2.09688	174.8	77.878	6.03855	0.0617813	94.0706	10.9713	78.7722	12.2652	161.543	132.376	45.0565	18.5227	8.19834	9.94848	17.575	75.614	0.199155	3.41394	0.987509	2.35273	4.75421	310.056	4.45051	0.111463	33.075	0.147554	22.121	0.845699	27.3852	90.0044	7.80126	95.5215	18.2475	61.5797	130.904	12.3115
31	TCGA.CH.5750.01A	0.0328492	0.00947739	6.40566	1.56014	0.00606832	15.179	1.76005	2.58302	17.7939	43.8365	16.1376	0.433571	130.764	76.2026	3.27973	0.0230513	67.8822	11.3851	64.9142	2.58443	104.293	84.396	23.6456	12.5336	2.44016	10.6792	9.45219	29.8882	0.184121	2.63175	0.632954	1.04594	2.44798	68.8199	3.87102	0.0256462	8.75504	0.0687164	8.62096	1.10641	5.48423	16.0841	6.88608	58.2294	10.7133	43.4595	51.9523	8.39844
32	TCGA.QU.A6IP.01A	0.0602197	0.0182421	26.4224	3.75847	0.00784179	26.1586	5.86465	4.45558	37.8079	70.3715	24.8805	1.07431	224.211	96.7174	7.34696	0.0471528	84.174	16.8898	102.327	8.01947	89.6586	83.8571	62.7405	24.5557	4.89068	22.7906	20.0431	28.5366	0.154596	2.99017	0.942139	1.20642	3.48038	75.5262	6.54656	0.0502242	24.9217	0.0843456	12.9958	1.83989	9.20945	31.1692	6.91776	63.8076	24.379	45.79	76.4103	14.9727
33	TCGA.J4.A67Q.01A	0.052666	0.0303352	19.0311	5.03832	0.00801045	40.6746	12.0592	4.23667	38.5487	76.5297	17.8342	0.723893	167.196	81.0554	11.6869	0.0291332	67.47	13.3153	117.087	11.3995	75.354	70.0305	90.3181	25.669	3.82272	17.9181	27.6811	14.6226	0.0947638	2.74394	0.429236	1.34433	2.83424	52.1067	1.65101	0.0782038	39.636	0.0611233	13.0664	3.34332	6.75193	37.0083	7.39685	77.364	25.2997	26.5337	72.2805	20.2007
34	TCGA.G9.6348.01A	0.0879571	0.0210431	21.0854	6.37111	0.00889372	21.3218	17.7577	6.10211	47.9755	71.5208	18.4832	1.16838	154.886	72.7784	6.9885	0.0462663	78.4772	12.5489	95.8993	9.48591	93.1231	106.135	75.1465	18.269	6.2481	13.9031	36.686	64.5588	0.186143	6.44684	0.729649	1.23811	3.55052	155.387	4.4363	0.0887931	26.501	0.126689	14.3676	1.84338	14.5411	49.0263	7.7326	78.3395	16.2878	41.7762	181.84	9.94032
35	TCGA.YL.A8SC.01A	0.0362094	0.013391	13.4459	2.54648	0.00678075	21.0207	3.9857	2.97196	23.7072	48.9992	16.5867	0.864698	168	84.2924	4.50453	0.0460867	99.5525	13.3398	75.2611	5.02879	97.7223	90.6551	51.2872	14.2871	4.11192	14.3037	16.6295	32.2045	0.258526	4.32985	0.593895	1.57533	3.99918	46.5904	5.7011	0.0286695	17.3663	0.104618	12.0358	1.62598	6.34279	21.1927	10.3365	51.9346	14.0247	36.7085	69.7732	13.1766
36	TCGA.VP.A878.01A	0.0590135	0.0233808	17.5763	5.04808	0.0118934	28.1698	6.10176	4.0685	32.2079	79.5995	14.6797	0.949781	155.72	73.3588	7.42163	0.0377685	52.2325	11.0364	82.864	8.44575	71.2936	76.656	52.8778	15.2071	5.45567	10.1765	23.1556	23.1294	0.159446	3.72562	0.589783	0.728931	3.62514	109.234	3.56189	0.0761797	23.5951	0.0936236	12.0568	1.81058	9.75489	53.3782	8.67308	80.8524	14.5518	37.6337	94.2625	16.4934
37	TCGA.KK.A7B1.01A	0.0438914	0.0161222	18.0299	2.52076	0.00897518	24.0409	6.84812	3.69635	32.2306	61.4779	14.3759	1.06912	186.25	79.1337	7.30526	0.0376732	60.5652	11.4402	94.4348	7.47859	55.0597	85.7227	46.5898	17.0553	4.00877	11.0157	24.3967	19.669	0.118156	3.44605	0.756425	0.66195	4.09253	89.4534	4.54859	0.0611631	20.9625	0.0923741	11.2982	1.25726	6.98221	41.2654	7.37876	62.7529	11.6707	33.7249	114.684	17.1829
38	TCGA.EJ.5525.01A	0.224384	0.0140679	28.5246	4.76617	0.0114055	31.5739	8.78755	3.57267	45.3633	75.2907	18.2503	0.702618	175.393	77.4957	5.61572	0.0195455	92.4969	9.33653	78.3873	5.30022	139.822	226.5	44.8075	12.2308	3.85745	7.27804	27.8131	45.8911	0.30615	6.98207	0.842572	2.09476	3.65553	312.352	3.31896	0.042622	19.5862	0.19785	15.9842	0.134615	45.6305	88.4551	7.57653	82.5268	6.2388	65.7177	220.936	13.3487
39	TCGA.CH.5768.11A	0.186326	0.0350165	48.0368	11.2708	0.0154881	17.8642	6.37904	5.96768	60.9295	89.0636	28.6718	2.01052	205.734	93.6517	5.5742	0.0809925	131.362	14.4286	98.6442	13.596	173.582	128.072	42.8152	22.0543	5.00842	13.1904	24.2546	62.5484	0.373903	5.40076	1.49543	2.01763	4.95428	326.741	5.21875	0.108201	27.233	0.234267	23.1531	0.744225	20.5007	80.9865	7.89094	88.3329	19.179	73.221	157.041	10.9523
40	TCGA.HC.7752.01A	0.102597	0.0252799	51.1519	5.82918	0.00831819	46.631	10.6001	3.17638	35.514	139.78	33.9383	1.06591	289.092	125.126	9.33762	0.0557688	130.336	20.5437	101.382	8.84986	101.236	126.748	128.248	39.6013	11.4759	38.6566	17.3557	17.8381	0.128292	2.06234	0.746218	0.905953	4.34509	58.7939	7.37321	0.033861	28.0892	0.105019	12.32	3.5189	11.6669	21.0689	6.79918	114.377	53.9236	45.4769	53.3526	29.9684
41	TCGA.YL.A8SR.01B	0.0656124	0.0200096	23.9551	4.30178	0.00976335	34.4492	12.9222	3.79029	22.3167	87.4597	19.8127	1.48614	196.271	89.5227	7.23963	0.0529281	75.2102	10.7981	71.6764	6.60793	57.861	188.06	65.0534	14.5407	10.3162	7.98941	19.6884	41.6623	0.180899	4.80414	0.665814	2.11382	3.90611	118.702	4.36072	0.050753	23.7293	0.0875335	15.5849	0.699007	9.85805	42.3053	11.4217	71.32	13.9527	71.0311	125.093	15.911
42	TCGA.FC.7708.01A	0.0701951	0.0197169	18.4447	3.38307	0.0105662	18.981	6.54782	4.65785	32.0784	57.1976	16.4061	0.78569	125.805	70.0201	6.05011	0.03115	57.3317	10.3136	76.8787	6.22287	55.0818	81.9182	38.0776	14.0302	3.28962	8.55361	17.1109	36.6234	0.187296	3.7864	0.651352	0.996352	3.09691	108.764	3.27925	0.0733527	16.2351	0.122757	15.3861	1.27059	11.0628	37.8691	5.85953	85.1543	12.0608	42.1015	84.7284	11.5228
43	TCGA.2A.A8W3.01A	0.065595	0.0116675	21.0636	3.2186	0.00590301	18.5696	2.93965	3.65151	25.1506	64.4581	19.3195	0.657427	209.814	90.5824	4.15143	0.0341607	87.4325	13.1701	90.2506	5.01027	65.5529	115.791	32.8694	16.493	5.32236	12.5944	14.8792	30.2372	0.168047	2.40709	0.824844	1.66084	3.80848	63.9528	3.24816	0.0267182	15.7185	0.0970828	10.8475	0.740115	14.7822	29.5319	5.85784	51.2937	13.0733	54.8486	86.0311	11.8926
44	TCGA.G9.6362.01A	0.181045	0.0507172	34.785	4.76111	0.0135276	64.8087	25.1403	4.54267	65.6489	104.422	29.3376	1.62772	258.288	108.641	16.5203	0.066819	224.068	16.5822	106.967	9.89633	201.2	369.686	227.429	36.522	36.7911	27.2423	31.6975	51.3993	0.184091	6.02555	0.728774	3.38725	4.82485	90.7438	7.00582	0.0532578	39.6838	0.185773	27.5348	1.08733	17.5499	46.3406	23.6211	109.522	22.2553	89.6946	104.225	25.953
45	TCGA.WW.A8ZI.01A	0.1169	0.0163161	27.2056	5.85347	0.0114464	25.6201	10.1044	2.69759	31.6176	96.5068	23.3567	1.11986	190.884	106.196	5.1786	0.0703518	175.232	14.163	77.3125	6.25719	221.01	219.71	54.9918	28.0769	7.99438	16.225	19.583	39.1948	0.176356	4.86908	0.930742	2.1989	5.40617	147.007	8.66032	0.0407663	14.421	0.138306	13.527	0.872286	13.5674	27.9756	8.61254	72.6258	25.1138	60.5108	82.1505	13.857
46	TCGA.EJ.7784.11A	0.0987728	0.0205329	17.5706	5.41509	0.0147086	13.613	3.63947	5.15338	39.9032	52.4289	14.0695	0.950276	104.912	63.2945	4.0285	0.0426059	65.2736	9.14534	67.9287	8.64086	90.3816	73.1571	26.4187	9.84521	2.04899	6.94934	23.1304	50.87	0.299799	5.25675	0.847222	1.16291	3.21318	183.368	3.03731	0.104962	15.735	0.192207	15.328	1.06841	11.6927	58.9053	6.75795	71.5378	10.0207	40.7904	82.8998	8.05579
47	TCGA.EJ.A8FP.01A	0.077906	0.02555	22.7331	5.60227	0.0123436	25.4901	6.30041	5.43965	37.1913	59.7876	18.8645	0.900499	147.96	74.1847	8.87294	0.0431762	64.323	11.223	86.1196	9.30492	84.1367	72.0014	41.7151	13.9739	3.61821	10.2164	22.0218	45.5972	0.201953	4.36888	0.796957	1.24772	3.56978	110.649	3.34085	0.0730584	21.2276	0.120605	15.8432	1.63208	9.4512	48.7583	7.03314	76.3817	16.1207	39.0442	87.1602	14.387
48	TCGA.G9.6370.01A	0.128589	0.0456155	31.5415	12.7352	0.0167488	17.2301	6.13376	7.05014	76.8423	73.8615	21.4343	1.48316	148.856	69.7005	4.99504	0.052137	77.2233	11.1704	90.5506	14.1651	138.499	82.8105	38.1097	14.1368	2.83989	11.6403	24.1895	58.8837	0.322802	4.99599	1.03905	1.76574	3.60837	237.334	2.33441	0.190236	26.5184	0.243934	24.0753	1.76553	16.9707	86.2538	6.65212	99.7343	17.1845	46.2481	126.968	9.39754
49	TCGA.G9.6377.01A	0.0638524	0.0266244	23.764	4.8665	0.00990612	21.9089	13.9363	4.72233	57.8443	87.0596	26.4479	1.18884	207.892	83.6463	5.56722	0.0543577	92.0061	14.4508	88.4091	6.12052	165.348	117.897	87.6152	23.2602	8.87783	19.6287	22.2576	48.2704	0.262956	4.6634	0.881547	1.17236	3.24487	109.503	6.79964	0.0680849	21.4577	0.118413	15.2536	2.62549	10.6842	43.4152	7.50671	96.0902	26.6931	45.8375	117.347	12.2586
50	TCGA.ZG.A9N3.01A	0.0478612	0.0216031	8.69272	4.72259	0.00540737	17.1742	2.14417	2.35274	28.7947	63.597	25.7809	0.411085	216.226	77.3859	2.1439	0.0229888	86.4061	13.894	108.529	3.43799	132.561	112.009	52.0962	11.2227	10.4515	18.1047	8.90252	46.0665	0.167138	1.99644	0.73472	6.22497	5.12727	66.8885	3.28495	0.0131322	16.4845	0.0355773	8.07051	1.52156	7.58076	44.9686	19.5947	61.657	17.7572	44.5793	70.3407	8.16079
51	TCGA.Y6.A8TL.01A	0.0888109	0.0219736	26.2108	5.03111	0.0116704	31.8589	8.14538	4.22622	27.8776	79.8449	22.9683	1.30578	186.289	88.2279	7.99274	0.0481694	66.5788	13.6113	89.0596	7.4513	81.6339	125.524	61.3433	24.2426	9.6808	13.2159	21.5496	27.8296	0.130135	4.07051	0.739611	1.39338	3.96047	124.381	8.01985	0.0638894	26.8428	0.0797493	16.0874	1.15617	13.8332	47.8899	6.74766	80.5006	18.1054	54.0471	81.8539	17.9564
52	TCGA.CH.5790.01A	0.091339	0.0173903	30.0758	3.47905	0.00882968	13.7697	4.39605	3.7196	43.7408	82.7275	26.4846	1.44401	189.105	90.9253	2.98565	0.0503507	97.7412	13.1876	68.4137	5.12716	167.045	133.508	58.8144	18.3905	5.96964	13.9297	16.7276	53.1505	0.311361	3.82908	0.962845	1.05882	4.19754	150.892	5.40763	0.0305726	20.371	0.173424	14.0953	0.930602	17.8075	33.9432	8.45668	82.0869	20.0905	56.0497	116.318	8.68957
53	TCGA.ZG.A9L4.01A	0.0719256	0.0280606	22.3846	8.40433	0.0119118	29.2777	6.11026	4.68097	42.8155	65.3357	16.1993	1.01663	170.06	73.5176	7.13834	0.0314088	66.3047	11.1526	96.1301	7.83572	79.7618	93.1172	64.7407	13.2522	3.91624	9.37106	27.8599	55.0614	0.186716	5.30833	0.630763	1.35015	3.35461	111.594	3.41428	0.0895923	26.0823	0.124304	16.5598	1.08948	13.162	56.4153	8.89716	64.1568	10.7658	47.3684	126.197	14.3875
54	TCGA.EJ.7125.11A	0.0836151	0.0209149	16.0697	5.98815	0.0086915	28.9949	8.79788	7.45917	20.6881	63.7564	21.0857	1.50577	130.076	67.8984	11.125	0.0574813	108.916	10.0727	93.129	14.5851	179.78	109.458	54.6723	23.141	5.04101	9.87501	33.3985	41.0862	0.13675	5.72844	0.413476	2.6893	3.24638	157.019	2.62422	0.0742867	40.9427	0.0540499	16.7928	0.843346	10.2916	67.2081	14.9566	63.7779	13.6075	49.2886	106.164	8.58107
55	TCGA.EJ.5519.01A	0.145129	0.0323447	38.3511	8.0414	0.0111707	35.3621	4.71387	4.1874	39.2236	115.598	21.8059	1.46984	232.073	85.6221	8.93266	0.0573288	147.41	11.8292	71.0436	7.75409	164.759	241.897	61.2881	17.5599	14.6311	10.1918	17.009	57.532	0.270323	3.7997	0.81531	2.56417	7.04335	282.38	8.7007	0.0806847	27.0852	0.136171	18.6005	0.8228	27.7157	90.2242	7.75228	104.951	15.5866	58.0631	144.471	23.357
56	TCGA.XK.AAK1.01A	0.10047	0.020406	34.7567	7.39434	0.00756701	28.8776	12.9081	4.18609	42.9651	113.506	27.9324	2.10716	301.111	111.964	5.31576	0.0999639	160.498	19.9001	102.315	8.55238	293.886	181.677	148.176	32.8554	21.8051	27.7969	27.6677	38.1724	0.124839	4.2471	0.778188	1.84945	5.31984	79.9649	12.9051	0.0438939	39.1293	0.0528155	11.6238	2.21903	14.2222	39.6017	8.76972	77.1494	41.0826	45.514	146.407	11.7614
57	TCGA.EJ.5495.01A	0.102073	0.0206614	18.9648	5.11993	0.0121053	14.8641	2.94378	3.87002	36.9219	51.5675	12.1902	0.761153	105.06	59.2802	3.18169	0.0237861	59.5684	8.16255	64.0325	7.06292	49.7176	84.4375	30.8616	8.96429	1.87432	5.31746	13.3441	57.2751	0.274257	3.58941	0.57888	1.66398	3.16915	231.92	1.77094	0.0774087	16.1763	0.175694	13.0408	0.589682	15.9524	49.7584	6.15311	69.9653	5.80909	45.2744	82.1414	7.38915
58	TCGA.VN.A88O.01A	0.0424976	0.0195004	15.2688	3.68806	0.00989912	31.2206	6.94847	3.62547	24.3873	63.7304	20.2854	1.20354	186.624	90.1506	8.09601	0.0525269	91.4191	13.8361	81.368	5.6129	66.9071	99.7721	59.6066	21.4676	8.57326	14.92	18.1488	28.6015	0.141722	4.12474	0.678028	1.26893	3.51881	52.5652	6.77965	0.0387007	22.4918	0.07427	14.6577	1.81724	6.72639	26.1759	8.92775	70.7309	20.1841	39.8188	53.786	16.7435
59	TCGA.G9.6365.11A	0.0493408	0.0264751	14.5346	5.67554	0.0103945	20.486	5.84946	5.41445	48.2786	66.4063	19.4064	1.25297	159.417	80.1967	8.11563	0.0700414	94.1668	14.0756	102.108	8.8927	106.892	67.5005	44.7281	16.5335	2.94772	14.9169	28.9736	37.4779	0.280769	5.52916	0.922499	1.19842	3.0368	66.8065	4.62399	0.091436	20.3257	0.149728	17.9881	1.87854	5.91304	40.6718	11.509	71.2683	22.2331	37.9492	105.17	11.7942
60	TCGA.HC.8216.01A	0.111896	0.0242908	23.2121	5.1845	0.0123943	22.999	5.89252	3.85074	32.4035	76.2155	22.5569	0.987712	161.323	82.6124	4.62501	0.0429743	110.998	14.0528	89.319	7.86586	218.971	128.879	49.949	20.3917	9.97177	18.1076	23.0156	44.685	0.250001	4.78017	0.747449	2.74544	4.37209	159.255	4.24848	0.0503319	30.0223	0.137095	14.2519	1.47625	15.7308	58.3103	9.52463	66.6806	18.4913	61.6817	101.705	9.12213
61	TCGA.2A.AAYF.01A	0.124251	0.0180418	42.4157	6.12205	0.00913039	26.1289	9.03518	4.17378	28.2633	105.46	24.6769	2.17615	219.759	101.263	5.36708	0.0573226	112.097	15.108	79.1788	6.24365	151.66	169.522	75.5988	26.4398	13.6819	15.8767	14.19	33.2721	0.132225	3.04108	0.780063	1.61155	4.80547	164.075	12.0323	0.0400998	28.4517	0.0649651	11.6574	1.12888	16.5324	40.8077	7.45448	71.0355	24.2434	56.5602	77.5563	15.7765
62	TCGA.HI.7169.01A	0.17099	0.126982	58.7154	15.7534	0.0170949	76.5056	23.8893	5.53497	56.1228	98.2654	23.6145	1.45076	234.273	88.4611	27.1094	0.0636869	91.6781	12.2502	127.855	15.4983	86.5857	120.709	130.724	26.4017	13.8815	19.897	28.4447	40.7642	0.164938	4.1222	0.756049	2.97982	3.83655	121.365	1.90174	0.191007	51.6154	0.210382	26.4299	2.09584	18.8884	95.1769	8.59643	152.66	25.1572	48.2964	77.159	41.151
63	TCGA.EJ.5498.01A	0.0966153	0.0271876	18.0669	7.0157	0.0142922	20.7403	4.07151	5.38619	49.6478	48.4251	16.7237	1.02279	120.81	63.4337	5.03828	0.0363172	72.9693	8.79892	70.7576	9.26261	104.566	105.03	27.1147	12.5002	2.89	6.50445	23.8746	67.7887	0.321588	5.69094	0.811998	1.75901	3.58424	261.302	3.12159	0.108908	22.6127	0.225564	16.3897	0.723598	13.7099	67.2055	6.74583	89.9036	9.30531	51.9114	121.431	9.30381
64	TCGA.CH.5738.01A	0.0364329	0.0106541	9.02313	2.45942	0.00628707	12.6262	3.44501	3.28124	26.1704	44.7827	15.2439	0.599397	109.276	66.4555	3.30772	0.0210052	38.854	9.74473	67.0325	4.23886	57.9115	63.463	29.4355	11.4115	1.56021	8.38101	13.9737	30.1484	0.158278	2.62479	0.635704	0.574579	2.50825	62.9259	3.38137	0.0328755	11.3756	0.10964	7.96717	1.48244	6.01047	25.1419	4.74063	72.4668	11.9291	39.9534	58.6273	7.49652
65	TCGA.KK.A7B2.01A	0.0342477	0.0230447	10.928	3.73163	0.00891709	22.3271	5.90805	4.74192	47.7304	53.0431	12.8896	0.757036	138.367	70.7034	6.75395	0.0405382	60.6963	13.2192	102.646	8.38348	64.0404	59.1943	74.2399	15.7602	1.86002	15.6935	26.7424	24.4955	0.181351	4.45135	0.515637	0.700341	2.36752	40.4314	3.25424	0.087682	23.1884	0.107088	13.2219	4.11371	5.07882	26.6837	7.09646	71.4734	17.2835	20.8485	90.501	11.249
66	TCGA.J4.A67S.01A	0.0352884	0.0125243	18.1305	2.81158	0.00426991	21.7571	10.0742	3.88239	32.4217	66.4454	20.096	0.916192	248.554	99.743	5.39716	0.0416147	67.5958	18.3548	111.04	5.83364	78.4962	68.7096	85.4901	24.0776	3.54352	25.4776	16.5965	14.5955	0.0984224	2.62582	0.584472	0.859467	3.16612	38.6223	5.96816	0.0223838	26.4564	0.0532985	9.68037	3.96815	4.7793	16.4938	7.58443	53.6553	31.2182	26.5724	97.0381	12.8705
67	TCGA.YL.A9WJ.01A	0.0752969	0.0226746	20.458	6.62674	0.0125055	20.3016	4.14317	3.93021	26.5669	70.4242	16.1171	0.918039	145.866	72.4115	4.92124	0.0350528	56.454	11.5371	81.7227	8.56848	63.9873	78.6749	47.335	13.8334	5.82244	11.8501	16.3585	33.8755	0.23966	3.5495	0.630589	0.72862	4.09393	77.2761	4.44418	0.0687914	19.2233	0.0864365	11.9976	2.08865	13.4886	43.2786	6.46768	73.9518	16.5683	36.5218	55.6667	12.9131
68	TCGA.HC.7819.01A	0.125771	0.0183891	42.5088	4.65506	0.00943821	20.2329	6.17687	3.86881	36.3931	88.0778	22.0947	1.72104	235.807	99.0318	4.07962	0.0603827	113.698	14.0795	78.2853	5.37835	130.947	153.786	70.5506	19.3941	7.30883	11.5519	17.6689	50.9129	0.196864	3.69531	0.881111	1.36955	4.21887	166.379	13.8849	0.0408214	24.1785	0.090766	11.7256	0.644249	20.2568	34.3072	9.1455	65.8118	13.5821	59.9414	110.735	13.4212
69	TCGA.ZG.A8QZ.01A	0.0667066	0.0166068	21.6157	4.88006	0.00987081	20.1256	3.61071	4.2006	30.4576	49.196	14.0082	0.673927	126.723	71.1851	5.38636	0.0305424	65.8681	11.3158	84.0273	6.01084	67.6536	82.5106	44.5684	12.4821	2.38255	8.16704	22.3562	32.6194	0.190162	4.30135	0.602905	1.25785	2.96718	116.606	2.86579	0.0593663	21.1423	0.149193	11.4745	1.11045	10.1371	33.4026	5.58422	60.6019	9.33251	35.5165	96.3974	9.99137
70	TCGA.KK.A7AW.01A	0.0354007	0.0188477	15.6749	3.14421	0.00440986	35.7645	45.096	5.12392	72.2292	92.4735	27.2385	1.43084	335.252	110.742	9.0152	0.0838411	97.3086	25.6665	145.71	9.9588	158.935	99.4295	240.541	53.9907	10.2586	66.3567	31.5754	11.6259	0.096071	3.05011	0.536407	0.970396	3.02882	18.8839	9.8947	0.0548493	58.4503	0.0440416	9.57701	9.9259	4.66505	13.601	9.10955	82.8619	87.2638	16.5359	146.498	14.9767
71	TCGA.ZG.A9LS.01A	0.0602457	0.0181399	13.1866	2.80968	0.00902044	21.9162	7.81042	4.14305	21.5595	36.9793	13.3648	0.520488	106.855	67.1678	6.28635	0.0207187	49.2855	10.3164	83.6475	6.22462	42.709	74.0665	30.5839	12.5228	3.65536	9.93599	15.3608	21.6108	0.162625	3.38393	0.48174	0.986296	2.96755	59.8031	1.29145	0.0616414	17.8019	0.104476	11.5756	2.11572	8.76884	35.6059	6.16585	66.7728	10.7199	29.1713	57.5961	11.6909
72	TCGA.KK.A7B3.01A	0.0806997	0.0224165	13.9594	3.01717	0.0113423	36.3182	5.87505	3.54959	40.2752	52.372	16.3241	0.676343	157.076	87.4484	8.53054	0.0332591	83.4671	13.693	78.8045	6.80018	62.4311	96.8856	64.0001	17.2272	6.36233	17.8694	20.1991	27.4634	0.167859	3.81671	0.555551	1.28007	4.21927	41.2888	5.15844	0.0641743	27.4736	0.116978	11.9045	2.56292	10.6364	28.3876	8.79731	96.835	17.4444	30.433	65.0625	18.7253
73	TCGA.TP.A8TT.01A	0.0476487	0.014747	14.1466	2.67459	0.011134	20.3084	6.92893	4.71703	38.1068	53.2546	16.899	0.879008	123.402	76.7257	6.48335	0.0361021	70.7899	11.5781	74.7008	5.56841	90.1476	98.4522	59.9758	16.4022	4.87984	11.1806	28.4473	29.8444	0.225294	5.89356	0.675714	0.949984	3.06165	80.6105	5.58796	0.071224	22.5518	0.141233	14.6064	1.88363	6.86824	28.0374	8.54371	80.8978	15.8142	38.1231	78.5356	12.5576
74	TCGA.YL.A8SQ.01B	0.0904576	0.0151467	16.5493	3.26457	0.0080313	33.2541	2.62914	2.90591	20.223	56.133	16.9817	0.876061	159.204	88.4092	6.79038	0.0429535	84.85	12.6781	77.5576	6.58367	75.491	101.622	50.9311	17.7696	4.49849	9.89973	11.292	26.5626	0.121393	2.7165	0.588229	2.12808	4.13367	121.704	7.68847	0.0295965	20.2927	0.100169	10.1213	1.22613	12.7418	33.7378	8.36129	58.2792	11.9193	38.1335	85.739	18.2319
75	TCGA.G9.A9S7.01A	0.104561	0.023176	38.7524	3.95613	0.00993332	27.5196	6.32109	4.30508	38.3826	83.6831	24.9993	0.937321	292.484	106.826	5.05726	0.0680323	156.26	20.3976	93.2281	6.28711	157.91	127.799	78.9134	27.701	10.6982	24.4132	20.2879	32.8656	0.245615	3.61877	0.915045	1.62451	5.07444	83.7956	9.91829	0.0474816	28.2538	0.119353	12.4306	1.67856	16.8638	37.4831	10.1872	79.9344	23.8858	43.0627	110.448	13.4036
76	TCGA.EJ.5514.01A	0.200289	0.0138351	24.3271	6.74495	0.0115887	23.2078	3.2444	3.1592	13.8671	80.7719	16.7055	0.56738	111.985	66.6916	3.41177	0.0386987	51.8779	9.66855	62.7112	4.391	147.258	97.2459	26.9195	12.6186	9.19535	7.05592	15.1092	56.0473	0.259418	5.00278	0.628756	2.29574	3.96068	226.781	2.19449	0.0464286	21.5504	0.159516	10.1338	0.557368	35.182	80.3143	8.56993	58.7966	10.0916	56.9698	83.4018	10.08
77	TCGA.YL.A8SH.01B	0.0749224	0.0225236	23.6073	4.61203	0.0127434	28.5527	5.12868	3.60582	29.0088	79.4061	16.6002	1.08178	202.998	89.8559	6.69889	0.0514749	72.7782	13.5366	88.8031	8.424	88.5295	111.242	48.7848	16.8786	7.44706	13.9445	18.678	25.0378	0.181286	3.33786	0.717284	1.93169	5.01112	136.319	4.44488	0.0673571	28.6544	0.105272	14.8438	1.43386	10.5772	37.2844	7.90569	71.7268	14.9592	40.7763	84.0803	16.271
78	TCGA.EJ.A8FO.11A	0.103225	0.0627031	28.6603	17.4083	0.0253829	34.4413	8.40303	6.19007	54.0682	78.9908	12.599	0.986033	130.192	66.612	14.7307	0.0498091	97.1581	9.66893	101.112	11.625	83.87	79.3593	37.2743	11.6691	2.28258	7.15374	44.221	56.0502	0.409769	7.68939	0.756764	1.33905	3.82568	175.924	4.18051	0.365472	29.3078	0.226029	24.953	1.19634	12.9883	104.647	5.80185	96.1085	11.5245	46.4542	104.406	20.5054
79	TCGA.H9.A6BX.01A	0.0548866	0.0228513	15.6614	4.78478	0.0124355	28.2432	4.63508	5.61711	50.0501	55.0752	15.577	0.614946	139.257	70.9736	9.9233	0.0322563	46.1879	10.545	98.2616	8.60994	54.8762	55.0215	32.0151	12.0592	1.88566	10.3625	28.1841	37.9991	0.223216	4.09665	0.714939	1.65781	3.30816	94.1315	1.3243	0.11244	26.0333	0.134787	15.3376	1.52718	7.88831	62.7316	5.31454	87.9698	12.6214	41.1074	59.3121	16.1702
80	TCGA.EJ.7328.01A	0.0336456	0.0124371	10.3297	2.05299	0.00785093	17.3431	3.63191	3.3137	28.6093	42.386	13.6744	0.47821	114.836	72.4112	5.06809	0.0269869	53.5618	10.9652	81.616	4.39416	55.5636	64.8519	36.1671	12.653	1.56576	10.506	16.2899	21.4351	0.156324	3.14395	0.665132	0.658793	2.64165	58.4114	2.67876	0.0350787	14.2198	0.14617	11.3229	1.45316	5.13514	26.8777	5.46698	63.2395	10.7258	35.374	61.331	8.65141
81	TCGA.J4.A67K.01A	0.0220617	0.00626402	8.69265	0.967108	0.00243222	16.6584	10.4553	2.86509	23.9102	48.2559	23.1718	0.387926	230.503	100.036	4.23417	0.0258266	60.592	19.9926	128.542	3.46686	76.4884	55.4648	70.569	31.1096	2.10841	35.1865	17.7782	8.00097	0.0659942	2.17998	0.621427	0.590151	2.26003	19.1628	2.73721	0.00955575	18.8905	0.0426827	6.0484	3.56822	3.54301	8.55115	5.03385	50.5018	31.0723	30.4844	75.6963	8.43438
82	TCGA.2A.AAYU.01A	0.0988705	0.0175671	33.6357	4.87112	0.0097805	26.8661	6.3564	3.94129	29.8689	86.341	21.7491	1.27383	243.149	101.766	5.40649	0.0421737	100.624	13.6452	82.1577	5.59945	97.6877	156.846	56.4506	20.604	12.9468	14.7416	17.4121	35.2696	0.235298	3.5279	0.87452	2.0165	4.3024	153.228	7.83573	0.0452394	34.3394	0.106738	13.0317	0.836829	14.8599	37.3165	6.53508	71.2575	15.5322	59.9902	83.9794	18.7186
83	TCGA.2A.A8W1.01A	0.0836422	0.0144848	16.7512	3.57684	0.00680349	22.0402	12.3004	3.39475	15.3818	120.874	31.7293	1.76482	303.3	118.621	4.67915	0.12122	216.11	17.6014	78.3005	4.18669	159.356	257.447	104.17	38.3811	41.3336	23.5699	21.8837	28.8023	0.182385	5.19756	0.923319	1.9143	5.30311	92.5751	25.5103	0.0242833	27.7726	0.0452376	9.0953	0.744218	14.7217	25.1418	14.8216	70.7621	32.6452	73.5207	136.312	11.8687
84	TCGA.G9.A9S0.01A	0.0806906	0.00904616	17.42	3.31858	0.00440343	18.5071	6.44107	3.20054	11.2365	95.8801	26.6244	0.561235	228.207	92.9434	3.8021	0.0326651	68.2877	17.4175	98.7026	3.98751	84.6169	118.03	32.9904	25.8334	8.84239	25.1734	10.1551	10.9998	0.104503	2.32471	0.70636	1.64826	4.64321	31.2702	3.37373	0.0145647	19.3248	0.054856	7.15017	1.77546	15.7389	17.4651	7.01233	47.8646	25.7428	52.048	102.957	9.78631
85	TCGA.EJ.A46E.01A	0.059042	0.0266299	19.7195	6.05776	0.0138704	20.0278	3.26605	4.46734	44.4068	52.2543	20.4303	0.778977	147.427	85.9903	6.53008	0.0365081	69.6081	14.5099	104.894	7.59171	120.684	63.8048	34.1901	16.655	2.34727	19.8234	30.1318	48.5527	0.260801	4.50765	1.15004	0.723769	3.10256	132.647	2.62301	0.103323	16.882	0.18604	16.5487	1.89559	8.11123	61.529	6.34861	66.8002	24.5214	55.1476	72.5539	10.8596
86	TCGA.EJ.A65J.01A	0.165204	0.0343492	54.8289	9.76662	0.0125153	35.3245	19.119	4.62954	37.0951	110.869	36.4169	1.52859	208.64	96.3128	4.81357	0.0601593	91.4635	15.6678	76.1381	5.52541	124.209	161.472	79.9694	25.8549	32.5721	24.6338	15.5752	51.0076	0.193089	3.77401	0.638954	2.08275	6.4573	79.5082	12.0885	0.0444331	29.6915	0.0650399	14.7428	1.9712	29.9556	46.1254	13.7107	79.2244	38.5632	65.1398	110.506	15.7491
87	TCGA.EJ.5526.01A	0.0794611	0.025495	18.8208	4.40502	0.0128688	20.9557	3.12691	4.65238	33.8152	53.2478	20.7374	0.912553	130.252	69.5828	4.49712	0.0354771	93.2042	9.67451	65.8605	5.31434	121.177	101.518	37.58	13.6103	3.51621	7.73128	20.1134	56.129	0.283652	4.33612	0.919133	2.00616	3.3806	223.908	3.85702	0.0760499	18.9092	0.156668	16.7568	0.596359	11.1873	45.8464	8.01135	73.2403	10.8106	65.3013	89.7416	9.72867
88	TCGA.HC.7075.01A	0.0742028	0.0113756	20.3734	4.47705	0.00713286	20.4894	6.56896	3.93348	22.5462	78.1929	30.0743	1.61249	188.585	94.7219	3.90166	0.05177	84.8408	14.0169	73.5505	4.43394	171.312	178.018	46.9825	25.6866	11.3321	16.48	10.9407	28.8149	0.095414	2.69581	0.770031	1.76892	3.85046	136.623	9.86976	0.027523	21.8767	0.0487163	11.0425	1.753	11.7192	28.3041	7.59549	68.713	27.7777	51.8832	62.6665	12.6015
89	TCGA.HC.8262.11A	0.0466212	0.0183316	9.87163	3.52367	0.00949331	8.05366	3.14456	4.5806	38.7377	58.9531	16.0482	0.701369	118.505	67.1878	2.75095	0.0509483	70.5486	11.2155	96.3001	5.82258	76.0963	61.2712	24.685	9.82497	1.12194	10.2801	31.1208	37.261	0.30514	6.60924	1.23665	0.241653	3.19587	85.2821	2.9292	0.0631757	12.9982	0.137125	15.4085	1.50656	7.1324	46.0399	6.63393	72.6467	15.6856	38.5785	107.961	6.26919
90	TCGA.EJ.7321.11A	0.0919551	0.0286585	26.6475	8.23737	0.0152548	20.5094	4.99907	5.68052	43.4136	56.6367	19.8724	1.361	127.756	70.5556	6.23637	0.0501219	60.6286	10.9987	74.1225	10.4082	98.6546	76.5247	34.2344	12.6083	3.21141	9.72184	20.3184	52.9905	0.242849	4.4456	0.811257	1.30602	3.47026	155.773	4.14472	0.115135	23.0792	0.143608	18.5215	2.04128	10.9856	56.745	6.93514	88.3657	18.2394	37.1947	85.8403	11.4769
91	TCGA.KK.A8IK.01A	0.14974	0.0482394	26.7346	6.38373	0.0123057	35.4061	6.50574	2.62983	32.296	105.375	28.7622	0.994189	330.701	122.746	6.94494	0.132748	253.734	20.4434	101.451	5.67834	377.958	236.08	127.14	27.5784	47.4878	28.6314	15.315	53.7804	0.277508	4.27876	0.683757	2.95362	6.69664	69.3477	14.2804	0.027293	36.2968	0.0725524	14.8518	0.659332	29.4703	42.163	18.2242	101.808	28.185	84.4647	160.042	13.23
92	TCGA.EJ.5531.01A	0.149529	0.0320265	30.0855	10.4685	0.0135339	20.5614	4.00542	5.69672	51.6478	89.4387	20.3751	1.31095	157.947	69.7259	4.11535	0.0451294	53.5911	11.4544	76.4405	10.4221	155.832	95.1944	42.9764	12.8109	5.72013	12.7751	14.8003	58.4044	0.271446	3.59699	0.690654	2.17606	4.09316	283.437	2.21693	0.105634	24.3384	0.143878	15.2641	1.96826	22.1116	90.057	6.86924	104.681	15.748	39.9769	88.712	9.25155
93	TCGA.EJ.5542.01A	0.177599	0.0206181	27.0284	4.67148	0.0130203	18.5551	4.94823	5.53564	35.0219	61.9959	19.923	1.21747	136.008	68.1148	3.49489	0.037704	70.5108	9.25337	60.5353	6.68477	107.416	158.613	40.7702	12.7413	5.53343	7.39453	16.8957	69.3053	0.26649	4.97396	0.790913	2.30708	3.80144	351.357	7.39221	0.0768774	20.7272	0.16719	13.1896	0.501309	23.7493	52.8431	8.6641	69.3343	9.61575	62.9288	116.501	8.70238
94	TCGA.CH.5767.01A	0.187745	0.0413269	60.3197	10.0453	0.0147086	34.9777	7.91896	4.63815	34.4635	144.457	34.7786	3.08222	243.02	90.407	7.66235	0.063298	143.436	12.2569	74.0912	7.09943	103.625	299.982	73.6918	29.2461	28.9979	13.5708	22.0052	71.6517	0.16367	4.20993	0.934519	2.14114	4.63717	293.351	11.1986	0.0823311	28.3095	0.0892535	17.5407	0.882804	33.4106	70.9139	10.9794	123.146	29.9206	81.7045	159.113	16.3406
95	TCGA.KK.A6E6.01A	0.0646918	0.0229904	24.9921	5.39588	0.0106203	28.5531	7.44784	5.31416	47.2267	63.2404	20.1956	1.32358	174.376	80.5641	6.46476	0.0449005	110.521	12.9959	85.5754	9.75389	91.5554	108.14	69.6343	18.3959	5.78955	13.5021	22.4555	49.3217	0.171085	4.37504	0.68314	2.14168	3.79293	132.928	6.44491	0.0837648	26.1523	0.112875	16.5407	1.30049	11.392	42.4784	9.97285	70.9103	13.9816	42.1201	120.023	13.8813
96	TCGA.CH.5743.01A	0.0364042	0.0175294	9.07852	3.50511	0.00934409	10.3446	2.95455	4.77832	50.5029	42.7333	16.1987	0.602963	112.056	68.0839	3.6815	0.0299387	57.1964	11.6815	86.62	5.78162	101.804	52.5007	33.8002	10.729	1.0001	10.8493	33.0402	49.9388	0.345361	5.6564	0.937739	0.553816	2.61413	108.084	1.64097	0.0747923	11.9138	0.208921	12.9914	1.92183	5.11579	46.0666	6.72192	76.1491	15.8906	37.1195	72.5607	4.70737
97	TCGA.HC.7821.01A	0.0920392	0.0179372	30.3096	5.8273	0.0113988	40.2383	7.29884	3.75776	51.2123	74.7371	16.8858	0.807803	138.758	78.6766	8.90136	0.0251927	109.436	11.1935	65.266	5.31025	135.603	186.366	62.2417	15.3228	5.1152	8.90872	19.707	42.7346	0.240444	5.29848	0.537179	2.52807	3.61995	97.0076	5.13743	0.0541842	21.4903	0.175371	14.4624	1.44399	12.4905	34.2289	6.93594	99.9951	11.4336	44.928	112.99	20.6402
98	TCGA.HC.7752.11A	0.0871139	0.0302775	20.7443	6.35777	0.0123669	34.4334	5.64294	5.93802	55.5401	68.2807	16.8705	0.674953	155.17	73.5055	9.13437	0.0318035	47.5743	10.8995	101.525	9.38325	81.5218	64.345	44.8008	12.6912	3.35898	12.4567	19.9046	31.8537	0.167281	3.53575	0.651292	2.16832	3.15306	110.171	1.02207	0.103746	28.6873	0.136594	18.0895	1.60108	10.2654	69.7662	7.57209	107.917	13.9525	38.5478	71.1596	17.0613
99	TCGA.M7.A720.01A	0.108661	0.0356352	32.1508	8.52094	0.0167473	25.3654	5.93233	7.32187	57.7619	81.423	18.8178	1.99183	170.905	79.3109	8.7175	0.082437	80.5183	12.7675	88.1495	15.0653	144.718	121.468	61.1052	16.6774	6.12611	13.1397	28.4383	48.252	0.295377	5.04942	0.934978	1.53876	4.85263	194.96	6.57715	0.161097	33.3911	0.159709	20.0989	2.04127	14.4797	68.792	9.51675	87.461	18.6832	38.0584	167.719	15.4532
100	TCGA.HC.8265.01B	0.053754	0.0770741	7.30845	5.61185	0.0763193	37.7271	9.02163	4.66105	65.2057	35.4063	20.0658	1.11086	65.8389	58.6702	20.6394	0.0651541	87.4865	6.43144	42.8542	5.65204	120.235	315.11	55.1615	12.3487	10.1685	4.149	183.945	256.051	3.64673	95.4411	1.20545	1.44406	2.7395	1037.49	14.4277	0.553487	21.0031	1.48721	32.2198	0.203514	7.77902	38.326	29.8562	142.113	14.7388	98.558	93.3458	10.0572
101	TCGA.HC.8264.01B	0.22672	0.0513973	54.8605	12.787	0.0238139	47.5199	4.39066	5.98345	33.901	110.002	17.7488	1.71637	155.645	74.1423	13.5459	0.0476857	116.203	9.08914	72.9428	13.669	123.985	243.51	56.9098	15.6611	14.3312	7.68412	29.373	79.7866	0.235344	5.28681	0.613662	3.03262	6.13714	231.575	4.96008	0.161194	37.6031	0.132414	24.2608	0.619896	36.3553	95.2639	8.8981	99.5112	12.0438	70.5733	116.882	23.0507
102	TCGA.HC.A4ZV.01A	0.0630047	0.0186446	10.5772	5.5816	0.00781705	36.0441	3.11903	2.50074	20.2705	41.1638	23.651	0.510434	150.833	84.3931	4.78921	0.0308159	69.5893	14.0155	78.6601	4.7562	126.823	118.223	53.6953	16.1268	7.72153	14.5983	18.1113	51.6898	0.199222	4.72161	0.597069	2.87821	3.96194	112.212	4.49323	0.0287322	18.1286	0.117242	11.8954	1.30253	9.51214	42.512	10.5192	74.9175	18.8039	48.2916	63.6982	15.422
103	TCGA.HC.8261.01A	0.0648249	0.0167938	17.2184	4.34427	0.00901285	21.1049	6.36648	3.58615	32.5582	66.8686	17.5979	1.15876	179.338	84.6161	4.95889	0.06754	68.79	14.4843	82.182	6.89259	100.191	94.7764	53.5953	15.8867	5.86259	14.0155	16.1961	35.0706	0.178155	3.9891	0.692734	1.93989	4.06612	112.578	8.11967	0.0447122	28.2675	0.0920562	10.6098	1.75937	9.0222	34.3857	7.87132	61.7711	15.9163	38.3975	79.8588	12.088
104	TCGA.G9.6356.01A	0.0887209	0.0221068	20.4679	4.49655	0.00944379	16.4436	5.42981	4.76467	49.9527	53.6148	16.4963	0.829818	150.095	71.8323	4.14429	0.036785	58.1961	12.3719	85.2008	8.39993	88.4389	81.4068	41.7541	13.8586	2.0468	12.8834	18.6248	40.2435	0.213422	3.79036	0.722864	1.21918	3.34791	125.171	3.65659	0.0812017	21.5764	0.172636	12.6692	1.7877	10.828	37.3647	5.6209	79.5392	11.7497	35.4645	95.9416	8.79701
105	TCGA.ZG.A9NI.01A	0.298611	0.0800303	57.325	18.9637	0.0232997	63.147	22.2635	5.15333	53.0398	103.055	25.6618	1.70842	233.438	92.163	16.517	0.0942123	193.172	13.814	99.4165	21.7129	96.2065	195.288	81.7639	24.0266	14.9997	19.2402	28.806	59.4083	0.300563	5.76072	0.699679	3.70127	5.38095	158.485	9.25344	0.174762	51.3191	0.153155	21.265	1.72615	36.8156	104.705	18.5358	94.5119	23.6293	45.6365	138.095	29.2142
106	TCGA.HC.7819.11A	0.155604	0.0308948	41.2687	8.28841	0.0134225	18.5428	5.17938	6.38593	53.4366	86.3164	26.2877	1.5823	191.928	81.6712	5.51437	0.0533829	67.3009	12.0427	88.3987	10.1605	119.663	86.8829	39.8132	16.3388	4.45618	11.5558	19.3058	60.8032	0.249341	3.84152	1.01823	2.12653	4.03956	256.305	2.40972	0.0852024	30.5899	0.168949	21.3776	0.870713	19.1886	75.1512	6.89797	93.9257	17.006	59.3863	98.7173	11.6389
107	TCGA.HC.7078.01A	0.107947	0.0344922	24.7612	6.61463	0.0167997	29.0139	6.91428	2.98841	30.1211	90.9937	22.7396	0.99625	166.631	86.8873	7.43941	0.0798792	90.9604	14.0213	78.8108	7.14775	117.251	124.264	61.4014	19.8948	8.32747	12.9546	21.7473	43.5291	0.194608	5.10252	0.856688	1.50148	4.70953	148.245	6.11818	0.104394	21.7726	0.193838	14.2755	1.58334	14.4042	47.0486	9.81038	71.8894	22.7333	45.2965	72.6586	13.4025
108	TCGA.EJ.7782.01A	0.110215	0.0149324	34.7364	7.20953	0.0106372	28.3376	4.03491	3.15352	29.8818	77.6384	18.6067	1.26131	174.511	79.6937	4.5794	0.0442214	47.0253	11.7726	68.2067	5.54165	71.0743	85.1056	53.2076	12.697	7.18619	8.99987	14.8274	37.4208	0.216005	4.37063	0.665819	1.86827	5.13847	116.526	4.36808	0.0498156	22.583	0.138068	12.426	1.10803	16.1049	55.2122	7.81443	60.0113	12.1553	52.7654	64.9615	11.6527
109	TCGA.HC.7740.11A	0.263663	0.0941897	59.314	24.7557	0.0360688	21.2347	5.71774	7.06971	120.096	109.667	25.3733	1.6508	165.945	80.7398	11.2109	0.098648	128.106	13.33	112.114	20.9485	250.737	108.15	72.0064	19.6743	6.2823	10.4445	65.5066	130.526	0.674409	10.8053	1.24272	1.1441	3.47454	465.598	3.54471	0.488777	32.254	0.450227	44.4932	0.942957	45.2754	131.567	7.38024	127.091	19.4547	64.2652	111.626	10.2479
110	TCGA.HC.7737.01A	0.0611907	0.019016	16.1876	6.04553	0.0109756	20.7528	4.23468	3.86355	34.7253	58.4163	16.9634	0.952961	123.638	66.3683	5.17995	0.0277288	45.1043	9.87064	70.5894	6.03009	69.086	75.213	43.516	11.7814	4.07348	8.76152	18.9936	54.6154	0.18084	4.02289	0.619511	0.948372	2.72002	123.77	3.05536	0.0746214	17.5595	0.107656	14.3747	1.77302	10.4821	45.7938	6.95069	85.3532	14.9371	40.748	78.9534	11.6209
111	TCGA.H9.A6BY.01A	0.0749776	0.0122659	37.5817	2.7788	0.00370069	38.0267	16.3782	3.16008	44.6951	96.1219	33.4901	1.02009	494.836	130.25	8.05241	0.0502143	119.507	22.5976	150.388	6.43147	87.4169	124.535	113.034	45.874	10.5429	40.7062	23.8324	11.296	0.0849764	2.33573	0.939316	2.88692	4.69475	25.2871	7.98706	0.0178512	42.4724	0.0680765	11.8165	1.22051	12.2706	19.3134	6.44617	63.3193	32.8418	58.3304	115.422	20.4485
112	TCGA.J9.A8CP.01A	0.0969716	0.044312	40.0035	10.6536	0.0191163	55.4765	8.87417	3.93072	48.3469	118.627	15.5403	2.69967	168.544	81.5455	11.743	0.0702168	97.8844	11.7264	84.8412	14.5777	130.304	161.199	107.979	18.5869	15.6924	10.4023	28.1805	41.3842	0.290289	6.5788	0.612935	2.13653	5.21138	191.431	7.12127	0.132311	39.928	0.129264	19.4279	1.4045	16.0011	84.3782	9.8808	90.8738	13.9206	54.3809	119.608	23.914
113	TCGA.EJ.A46B.01A	0.109096	0.0254221	37.5974	6.44612	0.0122114	24.5229	6.97478	4.93587	34.5753	80.8145	25.6509	1.65649	206.401	92.7009	7.16972	0.0733762	83.0296	13.6127	87.3624	9.3313	87.1264	110.655	50.6889	21.0062	7.11522	14.1457	17.5405	36.9139	0.152114	3.20536	0.917853	2.07155	4.58312	126.162	6.3422	0.0689777	32.3605	0.103173	17.8555	1.19991	13.1221	50.1027	7.32775	69.4927	22.8419	57.85	86.9556	16.848
114	TCGA.VN.A943.01A	0.15774	0.0106428	96.7711	6.74738	0.00605942	23.1474	27.315	3.39145	23.1295	186.365	41.8801	3.11655	423.389	135.218	4.66129	0.126327	225.785	19.8699	95.9756	4.28586	197.189	214.33	114.15	42.0308	33.8576	18.2826	18.2072	43.7339	0.0857133	3.39345	1.18718	1.41522	6.22959	169.787	35.793	0.0187608	24.7685	0.0479696	12.3422	0.651272	28.7194	38.4458	11.8071	60.4068	35.7036	89.2413	92.1168	16.1897
115	TCGA.HC.A9TH.01A	0.130868	0.0207021	24.8934	9.01867	0.0118907	21.1899	9.99312	4.49394	40.0851	67.2558	19.7528	0.780635	178.761	76.0491	4.1313	0.0348713	82.0358	13.1613	80.3342	6.16619	139.024	136.991	58.2572	12.3082	10.0253	14.6487	24.5626	51.7764	0.266817	5.3664	0.730391	2.10239	5.78544	118.242	4.68284	0.0708807	25.3243	0.145598	14.2917	1.37353	18.874	39.7563	11.9053	64.1016	14.4453	34.4738	151.004	12.1438
116	TCGA.G9.6499.01A	0.0596095	0.0151696	19.4952	4.74693	0.00674188	21.8633	10.8134	4.40264	36.1076	86.9139	26.9013	1.12241	214.747	86.9336	6.39795	0.0450968	82.3526	14.5341	100.707	6.16581	68.0888	88.7803	61.2901	27.2317	6.48622	18.6533	19.4646	32.4212	0.105823	2.77625	0.679814	1.22752	3.65027	74.1392	4.87587	0.0421288	22.4071	0.0681122	13.1544	1.82956	10.3549	37.7889	7.95388	80.7572	23.7589	42.6185	85.7803	12.3217
117	TCGA.CH.5764.01A	0.0769813	0.0142735	21.2642	3.52833	0.00751998	15.662	3.9136	3.31293	35.9358	58.6058	20.6966	1.05014	161.262	79.7438	3.0151	0.0294298	66.2907	12.2674	70.73	4.34603	112.825	98.1632	39.3639	15.3351	2.44879	11.2795	16.6237	41.0048	0.250068	3.85972	0.983495	1.31431	3.06025	178.246	4.31026	0.0287327	15.4683	0.158631	9.82806	0.738341	10.8977	27.9937	5.57147	68.7781	13.4357	61.2893	79.1869	8.56678
118	TCGA.EJ.5504.01A	0.184879	0.030325	35.102	9.18403	0.0130907	31.0176	5.94889	5.18	41.2973	81.8361	21.7121	1.39015	163.407	72.9019	5.54197	0.0365141	71.8037	10.0448	71.5587	8.47791	128.118	161.731	58.4934	16.4001	8.23995	8.73654	20.0403	50.62	0.184625	3.96823	0.64557	2.55538	4.81272	224.665	5.20725	0.0879271	25.9255	0.111643	15.701	0.580441	27.6372	69.6101	6.48345	81.0177	12.4903	67.358	124.401	13.7239
119	TCGA.J4.A67M.01A	0.0534295	0.0181445	17.6455	4.04545	0.00618311	26.3664	9.98438	4.8542	36.7325	54.5039	16.8315	0.872448	168.059	78.2454	7.85861	0.0389665	59.4557	13.8859	104.554	9.91599	72.0731	74.707	84.2029	20.9359	4.09689	21.0482	21.8423	15.7862	0.100964	3.08163	0.436766	1.11842	3.27652	28.9251	4.10485	0.0493307	32.7906	0.0583699	9.67957	4.67772	7.13451	29.5955	6.94365	63.9572	26.3993	22.6154	102.856	12.4649
120	TCGA.HC.7742.01A	0.359865	0.0971099	86.7444	22.03	0.0325774	30.8688	13.1167	6.57104	55.2394	123.42	25.3901	1.8805	228.179	80.4402	6.02921	0.0850467	118.345	12.3508	80.6341	11.6154	245.423	170.425	75.2771	16.4905	26.7678	14.714	19.0598	104.956	0.405567	5.02508	0.79666	4.67028	5.86053	370.141	7.32189	0.254878	44.854	0.159848	24.2291	1.32581	45.5491	144.523	12.8712	101.27	19.7144	53.1625	140.89	18.8825
121	TCGA.CH.5794.01A	0.0839417	0.0133329	26.6637	5.89069	0.00808604	18.3358	7.76929	3.27831	38.797	83.4798	23.2398	1.02577	260.433	95.2092	4.15733	0.0579711	80.9526	17.1836	91.614	4.13136	83.2551	93.9739	66.3301	19.8357	6.94609	18.0602	15.9695	49.6193	0.17559	3.39043	0.885779	1.54178	4.42995	166.72	9.36821	0.0438071	29.8179	0.159239	10.4946	1.1722	13.7221	37.2097	6.22389	69.292	17.6645	49.8227	129.837	10.9753
122	TCGA.YL.A8HO.01A	0.0609379	0.0213651	11.6082	5.1556	0.00916397	30.5352	3.31183	3.49733	18.8429	46.2376	10.228	0.585295	116.751	63.9308	7.59598	0.0337009	41.3741	9.60425	76.362	6.7786	55.8811	67.7745	45.0464	9.15212	2.76694	6.1938	15.3344	27.5557	0.126	4.01207	0.38944	1.4779	2.87823	52.7248	2.84903	0.0689459	20.1849	0.0811127	10.0535	1.53973	7.41504	33.4667	9.28526	57.2447	9.24331	24.5807	53.1739	15.7457
123	TCGA.KC.A7FD.01A	0.0327412	0.00857214	11.6732	1.43436	0.00443811	16.0107	11.2765	3.32292	38.4723	68.2414	32.335	1.07909	264.097	108.329	4.46622	0.0360622	120.812	16.8607	103.827	3.15857	82.0744	134.659	63.3515	28.29	8.60467	25.1732	20.3795	19.7944	0.138804	2.3813	0.864799	0.585175	3.96595	50.4558	6.30622	0.0169711	16.1697	0.0546806	12.4255	1.33393	6.82934	22.5331	8.21281	89.7129	24.0162	50.5904	112.383	12.4968
124	TCGA.EJ.7794.01A	0.120682	0.0274923	28.7982	8.38048	0.0140044	20.0291	4.2918	4.22958	38.3221	79.5037	16.8615	1.29937	133.468	68.6373	4.36511	0.0444431	47.7212	10.8258	70.1973	8.37744	104.203	89.843	37.2345	11.4688	4.58146	9.41415	18.3996	55.7844	0.30134	4.16692	0.733122	1.79445	4.03867	257.422	4.22948	0.0886889	19.3783	0.160619	13.3473	1.28037	17.0938	71.8216	5.66609	82.5639	12.6041	45.4781	86.5666	11.412
125	TCGA.YL.A8HM.01A	0.0823441	0.0148123	11.1938	3.41635	0.00766078	24.584	2.8749	2.36443	17.3864	64.3289	14.218	0.68081	194.965	86.2637	3.98771	0.0427306	55.8543	14.6912	87.2848	5.10792	115.484	179.968	61.6565	15.6483	17.8871	16.9848	11.5463	21.8382	0.149939	4.87969	0.539407	3.06897	4.54556	65.3913	7.6501	0.0243065	25.6135	0.048342	8.10445	1.52437	12.4125	20.467	9.22995	43.2836	15.1125	36.1638	123.689	9.18105
126	TCGA.HC.7740.01B	0.0517071	0.0873012	12.2282	7.633	0.184044	43.2455	5.19441	3.96475	56.8177	42.7741	13.7163	1.22756	54.2796	51.7619	26.4234	0.0727572	47.8147	6.01764	47.001	8.7247	24.7004	144.63	29	8.78035	3.44513	3.1621	140.624	154.641	3.05186	65.355	1.07707	0.574341	2.32011	1364.77	12.5527	3.00537	22.5811	2.74049	29.7389	0.570646	8.76943	67.8813	14.0816	102.346	15.3734	60.2949	53.4218	14.7805
127	TCGA.HC.7080.01A	0.0711239	0.0181744	26.5823	4.42448	0.00985306	34.8575	5.00705	3.07789	29.4626	83.0236	20.0754	1.65788	242.3	110.387	6.41301	0.0715123	76.9654	16.8659	77.8193	5.57434	72.9738	133.243	87.5711	18.7543	16.2717	16.4229	18.4066	27.8511	0.177848	4.83781	0.740279	1.82205	4.88292	74.4372	11.0107	0.0437663	30.899	0.0889174	9.96959	1.26012	10.9191	23.7471	9.61673	55.6578	21.0763	50.176	70.1012	17.297
128	TCGA.HC.8259.01A	0.103625	0.0168881	38.5183	4.27856	0.00947788	25.4197	6.86149	3.96995	28.8738	86.4343	26.9669	1.60053	269.16	105.381	5.47899	0.0584014	112.693	15.9927	85.5044	5.53298	131.482	163.315	59.4294	24.8811	11.074	19.8004	12.8245	28.0758	0.135005	2.42205	0.980431	2.20757	4.85489	166.045	14.5745	0.0375053	29.9889	0.0843265	11.3404	0.962716	14.4289	32.6188	6.79872	68.1717	20.6482	68.6329	90.8151	18.5715
129	TCGA.XJ.A83H.01A	0.0852601	0.0249845	23.4149	6.82226	0.0083984	16.1377	6.46846	4.3254	39.7314	82.5754	26.2476	1.32211	205.651	87.2612	3.72402	0.0449914	89.8264	15.0008	88.6443	6.89901	104.069	101.419	61.347	16.0574	7.07629	18.2385	19.8729	58.8852	0.229123	3.73194	0.915303	1.48562	3.85301	96.2884	6.06321	0.0350064	19.9028	0.0995806	13.4673	1.94192	13.9273	45.3112	8.43899	72.7627	26.5121	51.3296	102.741	9.80501
130	TCGA.EJ.7793.11A	0.0631881	0.0211086	14.4727	4.6507	0.0122252	21.7881	4.66266	5.4023	32.8875	57.8333	16.2732	1.10329	115.156	67.3161	7.39556	0.0454099	55.7123	9.35656	76.7757	8.61025	75.883	81.4977	30.3945	11.7321	3.44274	6.35097	23.3781	52.8755	0.210971	4.88976	0.672952	1.48602	3.61126	141.123	3.12069	0.0924296	22.1351	0.130654	15.5864	1.05669	8.48101	61.2993	7.13226	78.4177	12.1002	48.0732	84.3299	12.7832
131	TCGA.J4.A83J.01A	0.102749	0.0330563	25.4083	12.4109	0.0145239	29.2817	9.5856	4.11758	39.2053	97.8902	18.7041	1.46994	185.075	80.0593	6.63131	0.062696	92.2301	13.9604	74.8907	8.54047	132.991	116.467	98.0754	13.5729	11.9846	13.4373	29.6439	54.0996	0.218502	5.80186	0.648301	2.212	4.35572	152.194	6.16737	0.081995	28.0973	0.12454	15.9595	2.10103	15.0195	65.5143	14.747	102.04	20.9717	36.4864	111.267	14.079
132	TCGA.G9.A9S4.01A	0.115688	0.0367476	34.7044	4.87611	0.00904062	33.4437	4.80714	3.32095	52.3139	103.3	23.3978	0.865972	347.904	121.775	6.06787	0.0499217	261.209	21.2554	108.506	7.19826	293.066	222.059	95.924	23.7906	11.3812	27.6863	27.0438	57.9218	0.330597	4.13901	0.927609	3.35239	5.81269	125.38	6.48118	0.0363672	27.0285	0.206874	13.9389	1.0157	18.7792	28.3947	10.3835	89.3668	22.1466	74.5122	134.028	17.4663
133	TCGA.X4.A8KQ.01A	0.0352245	0.0299291	9.67674	4.11339	0.00762967	35.1335	4.08079	4.65328	34.4357	55.4108	19.7368	0.472069	192.643	85.7756	9.07996	0.0332517	83.3912	14.0293	105.894	6.90074	78.659	82.4691	69.0124	19.0961	5.73021	18.1245	21.5185	31.6773	0.150274	2.89791	0.61473	1.63727	3.53374	52.2224	3.12992	0.0410952	22.619	0.106443	16.3898	1.95828	5.26093	32.254	11.055	76.8293	18.5552	45.6589	64.8932	14.5955
134	TCGA.EJ.5507.01A	0.129813	0.0367084	40.1656	6.63991	0.0180476	24.2068	5.39177	5.88191	45.5	87.9161	21.3872	0.96039	168.551	78.2954	3.70569	0.0520237	100.806	13.4028	75.5718	6.72285	485.176	197.731	78.0529	14.7602	15.01	11.3508	17.8315	77.9652	0.324092	6.25787	0.70238	3.00231	6.05344	299.655	7.20128	0.108095	32.1554	0.168596	18.5219	1.0636	20.954	95.7664	12.6737	72.5021	12.2094	52.5584	165.41	10.0428
135	TCGA.CH.5745.01A	0.070122	0.0146731	18.9772	4.32532	0.00895012	18.7852	5.23363	4.90144	33.2581	54.2813	19.4002	0.865437	124.309	73.682	4.94984	0.0298618	56.2233	10.6626	69.6853	7.01879	91.0338	85.5375	32.5403	13.1592	3.16382	12.0452	15.0789	41.3031	0.186567	2.93343	0.742592	0.751319	2.93141	77.7781	2.5548	0.058141	13.1215	0.121518	13.4334	2.03292	10.9619	29.3036	6.35228	73.4688	17.933	40.1417	65.9637	11.6503
136	TCGA.HC.8258.01A	0.0884929	0.0247795	28.8377	7.49068	0.0116381	21.3287	5.32865	5.23683	40.0324	64.7689	20.6794	1.69493	171.716	79.1024	6.57721	0.0685222	73.9498	13.7009	85.564	9.27988	150.04	92.8018	48.2634	15.7681	5.81542	12.6864	23.7662	50.6326	0.209075	4.8822	0.795415	1.11849	3.55659	146.247	7.92834	0.0731359	28.1903	0.11403	12.6882	2.23027	10.8799	53.349	8.64777	73.5529	22.1072	34.7059	118.073	12.9194
137	TCGA.HC.8258.11A	0.102459	0.0493676	41.5552	19.1928	0.0140621	13.0224	3.13359	7.65414	122.751	84.6666	43.7354	2.38357	217.248	92.2433	7.68644	0.102058	142.058	17.9626	133.319	13.8409	228.224	146.821	66.665	30.0598	6.63155	15.7903	68.8542	98.6954	0.444749	9.69158	1.4629	1.03703	3.371	264.326	3.84925	0.169049	43.0335	0.252055	35.5263	1.95571	22.5932	83.5426	6.52838	126.081	46.1685	57.659	149.428	5.76859
138	TCGA.HC.8257.01A	0.0819103	0.010842	17.9394	2.61281	0.00696105	18.3374	4.3403	2.97715	27.5256	55.2454	17.0761	0.694665	156.714	88.9636	4.88036	0.0436996	76.1364	12.9878	79.5493	4.44017	89.4977	134.006	52.5424	18.1553	2.55248	10.8904	23.588	24.0734	0.143963	4.34259	0.729965	1.53519	3.54043	127.029	7.74503	0.0314376	19.7211	0.126367	10.4173	0.681674	11.3402	22.2323	6.09964	52.3863	11.4374	53.5703	84.2707	10.4316
139	TCGA.XK.AAJR.01A	0.153852	0.020823	48.2667	10.2812	0.0104852	26.1007	9.43827	4.84386	32.0699	93.8826	20.5004	1.53632	229.889	86.1944	5.13853	0.0593332	80.0807	12.3329	83.9996	8.02582	87.3051	118.436	70.6728	14.7655	9.25325	10.7932	19.7921	44.922	0.265842	4.09876	0.734633	2.06216	4.9254	153.607	4.85583	0.0627671	35.3958	0.112579	14.3787	0.939344	22.4861	70.6165	8.14613	71.7944	13.1994	52.1833	115.719	15.0834
140	TCGA.EJ.A7NG.01A	0.0618306	0.0270668	20.9257	5.53143	0.0135537	25.5679	5.53393	5.09255	37.4684	66.5391	19.1157	1.25284	146.066	80.7188	8.47587	0.044334	66.6774	12.0947	88.37	9.87742	67.5001	76.8414	37.8387	18.5053	3.87348	11.0185	22.6757	36.5794	0.212954	3.70392	0.815996	1.57105	3.60144	138.321	4.0679	0.0919264	26.1362	0.143119	14.8977	1.35796	8.66323	51.7383	6.61115	76.0009	17.7526	41.9136	79.469	16.3028
141	TCGA.J4.8198.01A	0.138783	0.0219817	30.2074	5.43883	0.0136259	23.1349	6.23095	3.79976	43.5943	75.2615	16.1011	1.31366	163.15	84.5799	5.27137	0.0404056	85.2129	10.8138	72.0767	7.2901	114.864	156.607	51.5146	13.799	6.3483	8.86906	19.2186	46.4082	0.208023	4.30957	0.848658	2.10695	3.92637	256.119	8.96604	0.0748432	21.3399	0.132156	15.712	0.564087	19.5821	43.9473	7.28371	56.6474	10.3754	54.9837	107.991	13.9318
142	TCGA.ZG.A9KY.01A	0.0492157	0.0128288	12.2204	3.65103	0.0121024	27.3984	3.40222	2.65493	29.3702	45.8397	15.5802	0.44192	150.635	87.721	7.0619	0.0870898	176.509	12.9801	66.6137	2.90245	98.4795	126.493	35.6026	14.1767	5.7869	11.978	12.1163	37.4382	0.262343	5.90733	0.591442	3.98715	3.86187	49.0998	13.5008	0.0546736	14.0654	0.124402	11.4411	1.75011	6.3192	12.9709	11.0907	61.6368	13.9547	38.1817	39.5421	11.7537
143	TCGA.V1.A9O5.01A	0.110232	0.0433138	12.462	10.9539	0.0217806	23.4143	2.94918	4.60423	56.6228	63.7851	15.5072	0.893255	174.766	78.8361	6.6973	0.105192	65.5892	15.5661	86.9175	9.2772	229.796	115.955	48.651	10.3807	14.2266	13.4668	35.4338	83.9127	0.333476	7.36273	0.640413	3.26154	5.86597	88.4946	7.85171	0.102774	26.5169	0.130652	14.6548	2.44989	20.2786	53.2674	20.7518	81.0038	15.1713	27.9376	154.859	12.9136
144	TCGA.KC.A4BR.01A	0.0670314	0.0539045	24.8205	10.5855	0.0226534	41.6303	10.0619	4.72526	50.2808	80.9427	15.6355	1.43973	157.389	73.8023	13.5972	0.0400928	83.084	10.2672	94.0566	10.3484	98.2844	107.815	63.8516	15.2509	7.00175	9.05912	37.5454	51.3301	0.260346	4.87604	0.849094	1.27404	3.68251	152.689	4.40932	0.174434	29.5268	0.20844	21.6965	1.58053	10.6185	76.6073	7.58051	110.822	14.8265	42.1176	94.4044	26.689
145	TCGA.EJ.5524.01A	0.115482	0.0192368	26.3614	5.53544	0.0122412	26.6356	4.90939	4.88003	42.127	58.4939	18.7082	0.897174	128.533	71.1177	5.47747	0.0304643	118.726	9.33435	63.531	5.63135	112.461	136.597	40.8075	14.0508	3.55738	6.71993	20.5719	71.9318	0.31525	5.12944	0.693098	2.06761	3.57465	243.6	4.64616	0.0790599	19.3339	0.2187	15.9919	0.570905	15.6676	48.9746	7.6374	81.4776	9.71063	59.7793	120.838	10.8315
146	TCGA.EJ.7792.01A	0.0842306	0.017027	13.1103	3.94887	0.0115458	24.5445	4.91181	4.14632	25.316	50.0571	11.6613	0.896495	93.7774	60.2668	5.89416	0.0230801	42.6225	7.6278	65.5236	8.01088	49.6134	80.7085	25.9852	9.9913	2.62022	5.25586	10.8043	25.5427	0.143816	2.6739	0.493864	1.3717	3.04885	128.009	1.87017	0.0614837	19.0373	0.0898504	11.0715	1.04699	12.9789	47.1837	4.41905	77.5779	7.43134	31.785	42.5324	14.5998
147	TCGA.ZG.A9L5.01A	0.204292	0.0315408	22.3776	8.64613	0.0114269	41.325	6.51249	2.75469	57.2974	88.227	31.8063	1.05406	252.829	113.369	9.26508	0.0519129	244.256	16.3738	78.4098	7.16437	202.544	379.518	61.4495	29.7097	19.0143	21.355	32.9886	53.0742	0.291389	6.40332	0.941262	4.53847	5.82118	108.469	6.18915	0.0506773	25.0695	0.191394	24.3303	0.658766	32.4124	52.5747	11.1899	89.9337	23.7291	102.903	105.346	17.4282
148	TCGA.FC.A8O0.01A	0.0688896	0.0250224	26.2897	4.89969	0.0126356	21.8606	5.16713	5.13411	44.3232	69.3473	18.8644	0.970377	217.868	96.9243	8.05697	0.0468936	85.3703	14.8463	106.588	8.70068	108.879	75.1132	56.075	17.8086	4.40677	15.1523	23.9285	28.3619	0.168993	4.06424	0.971356	1.51309	3.89907	96.2082	3.40249	0.085819	26.9045	0.137761	17.6505	0.660928	9.10527	49.3009	8.19008	74.283	14.3756	49.6861	106.582	14.0767
149	TCGA.EJ.7784.01A	0.11277	0.0140676	24.4461	3.29599	0.00858583	13.6056	2.80529	2.516	23.0817	71.6037	19.1123	0.933952	190.835	92.3511	2.74393	0.0415554	79.276	13.9417	70.3188	3.87321	130.716	114.509	49.456	15.5924	4.54684	13.3107	11.4491	44.8728	0.197196	3.29851	0.922227	1.45699	3.30072	182.909	10.2458	0.0300026	11.5548	0.121252	9.52784	0.775012	16.3277	33.8738	6.53839	52.3636	12.7632	60.8163	76.836	7.90686
150	TCGA.HC.7209.01A	0.135986	0.031846	53.1484	8.46762	0.0134917	17.802	7.35084	5.5046	64.4771	97.7463	22.2075	1.82211	212.027	83.1698	3.9751	0.0568151	85.1934	14.4684	90.2803	8.93233	118.179	119.865	63.5248	17.9391	7.94581	16.3382	21.1407	63.5455	0.256834	4.3035	1.00965	1.27923	4.40821	210.937	6.32162	0.0754373	24.2146	0.170695	16.8053	1.54775	24.8312	50.0205	8.4455	87.672	18.5314	46.8979	175.64	11.3201
151	TCGA.J9.A52C.01A	0.0610279	0.0213099	17.5496	5.84291	0.0110541	31.1599	6.97341	5.86442	46.1448	62.478	15.9796	0.637598	126.707	72.0227	8.27	0.02981	67.0343	11.4809	97.5604	8.04754	65.3738	67.7182	52.1726	16.6464	2.62371	13.0137	35.2323	34.1195	0.223647	5.06079	0.611487	1.01337	2.87163	60.4454	2.20568	0.091428	24.0568	0.135604	17.0306	2.49179	9.07267	45.784	7.48054	86.5841	14.2403	39.2816	73.5427	14.8683
152	TCGA.KK.A7AU.01A	0.0899533	0.0251089	41.4016	4.14567	0.0118869	24.9675	9.13737	4.05244	73.4384	93.9864	30.5126	2.41815	383.727	141.455	5.88054	0.160688	246.224	23.7209	95.8502	8.37463	350.661	206.654	139.047	32.882	19.855	33.8251	27.8507	59.8734	0.391493	5.34888	1.1378	3.48061	6.88131	115.272	21.9718	0.0466967	42.0723	0.155818	17.3477	1.37772	13.8667	33.2575	15.9186	68.4916	31.3815	51.6542	205.701	16.2663
153	TCGA.V1.A9OF.01A	0.108789	0.020002	26.373	3.6841	0.0113695	26.6251	6.38834	3.64167	26.8089	93.5901	24.0337	1.27058	220.527	104.162	6.29346	0.0785647	98.1461	16.8269	87.6316	6.18568	240.776	156.69	64.697	24.5715	12.36	16.1945	20.8675	34.0704	0.150163	5.58526	0.80866	2.18792	5.03678	187.675	10.6643	0.0426408	30.329	0.120031	12.5386	1.05353	13.046	40.3152	8.75369	67.1859	19.0627	66.6892	94.3568	11.7752
154	TCGA.G9.7510.01A	0.120392	0.0320255	30.8776	9.54933	0.0136706	26.455	8.06132	4.6594	45.5677	78.5883	20.5472	1.35531	167.529	76.3541	7.09375	0.0472202	67.9235	12.3649	84.1522	9.25941	117.522	90.1455	65.0688	16.9104	6.46604	14.1526	21.2849	53.1226	0.214454	3.93013	0.667088	1.4367	3.41155	142.326	5.10597	0.0897168	27.0698	0.12265	14.6692	2.03031	17.8637	67.6947	7.42377	87.4739	18.5751	42.2698	114.724	13.627
155	TCGA.J4.A67R.01A	0.0356006	0.0179048	14.7789	3.25144	0.00576413	27.5038	11.271	4.59146	41.9892	50.4602	17.2016	0.660993	187.048	81.559	8.83737	0.0332717	57.1806	15.0259	111.707	7.51427	53.6236	54.1651	70.8808	20.852	2.84189	24.4606	18.412	15.823	0.100991	2.59667	0.52884	1.01421	2.76197	29.547	2.93058	0.0412712	28.4247	0.0645961	10.6923	4.6378	4.94942	21.2421	7.03356	68.0284	22.7649	23.8741	74.611	13.879
156	TCGA.EJ.A65G.01A	0.116896	0.0223856	39.1909	5.34639	0.00993525	31.9978	11.1184	4.47307	27.7729	117.1	27.6404	1.8253	234.673	103.569	7.77217	0.0754777	150.104	14.6775	86.4117	7.98458	156.12	160.334	92.73	30.6777	17.0443	13.7932	19.6795	33.3691	0.106627	2.90488	0.778243	1.82775	4.85683	114.378	10.8148	0.0445604	30.935	0.050132	15.645	0.739454	17.8936	43.8082	8.52877	79.2854	24.7102	66.2316	76.4246	19.1102
157	TCGA.HC.A8D1.01A	0.0650489	0.0139896	18.461	3.92692	0.0081711	17.6415	5.31265	4.60701	32.8541	45.8035	17.6772	0.756707	146.926	75.5561	5.06971	0.0333866	63.2172	11.8801	78.7773	6.3075	71.5828	75.4213	40.1438	14.2155	2.67711	12.1325	20.1125	42.4433	0.184192	3.86043	0.785449	0.928643	3.11246	93.0754	4.75611	0.0439211	17.4823	0.124258	11.5333	1.19488	8.65077	30.6481	5.71886	63.9457	12.709	43.2665	82.7835	10.7204
158	TCGA.EJ.8472.01A	0.0786467	0.0274992	27.3621	4.01707	0.00886408	32.4601	5.21768	4.89561	41.8604	53.2882	24.1932	1.05432	244.669	94.4809	6.86105	0.0377979	183.194	14.6708	95.0171	8.65399	144.436	143.819	65.4995	16.8566	7.01123	15.4266	24.8152	54.9936	0.336943	4.22788	0.937572	3.48708	6.22184	158.015	6.33066	0.0417435	27.0558	0.182045	20.6189	0.617908	8.90176	41.259	12.1618	60.6929	16.8433	64.9343	146.902	13.4956
159	TCGA.HC.7820.01A	0.0999602	0.0166895	37.1828	3.97506	0.00888105	19.3885	7.4368	4.25361	27.9654	77.3905	27.6849	1.37744	206.538	95.885	4.94881	0.0503454	77.903	14.7518	79.1225	5.99392	116.963	119.715	53.3565	22.0037	6.41967	16.4187	13.9562	35.1944	0.13899	2.97803	0.968031	1.27972	3.78139	129.964	8.96084	0.0417445	22.0304	0.0995702	12.7905	1.29301	12.9843	30.5181	6.05769	66.7651	23.9033	55.878	93.1478	14.8653
160	TCGA.EJ.5494.01A	0.147374	0.0212575	23.5855	5.87324	0.0117916	22.3478	6.37575	3.26946	42.2604	83.2556	13.5254	0.928746	148.995	74.0972	5.76521	0.0405904	68.8842	10.699	72.7962	6.92883	172.788	96.4572	33.194	15.5109	2.07067	9.22415	17.1256	38.738	0.221942	4.73697	0.770569	0.732781	3.84088	186.167	5.73239	0.0688514	15.3336	0.162567	11.8617	1.22781	18.87	31.7449	5.20201	68.0403	9.02065	43.9534	80.9063	12.104
161	TCGA.EJ.A7NH.01A	0.0995516	0.0266963	36.5829	6.12334	0.0136561	28.9174	4.32357	4.02741	34.0467	80.6243	19.6182	1.20695	181.199	92.0532	8.85438	0.0604049	93.2288	13.8071	84.5568	8.81212	134.785	112.239	55.8171	17.9368	7.60162	13.3695	23.0987	37.2918	0.249851	4.48736	0.831264	1.42622	4.30401	157.749	6.42905	0.091755	27.4625	0.154126	17.4898	1.33401	12.1981	54.7004	8.04916	81.4997	19.3556	46.9236	80.181	17.8325
162	TCGA.XJ.A9DK.01A	0.0614471	0.0229422	17.1174	3.6341	0.0117566	18.1956	3.93126	4.14831	33.6133	53.0482	16.0838	0.970922	147.592	80.1796	5.96238	0.0492358	71.9851	13.1035	93.4368	7.70959	65.7048	77.1031	37.5331	16.752	3.10018	11.2418	24.6557	27.6147	0.214498	4.70604	0.826125	1.03606	3.54333	110.18	4.22718	0.0848536	23.124	0.152062	14.3211	1.15355	9.01549	33.7778	8.14868	63.6895	12.9013	39.1085	88.5532	11.802
163	TCGA.EJ.7123.01A	0.27009	0.0291003	65.8934	10.7769	0.0117247	24.261	6.03293	3.93915	37.7423	115.146	24.5612	2.07483	233.502	85.1575	4.03195	0.0560543	79.9527	13.4428	75.9998	8.83713	133.344	164.93	66.5797	16.8698	14.6487	12.7923	11.1301	53.8261	0.178366	2.94778	0.766684	2.51412	5.1092	247.284	7.88889	0.0529594	25.1912	0.105679	12.4625	1.07145	43.2948	74.1528	7.70988	88.7148	20.3625	56.9564	145.325	12.2528
164	TCGA.G9.6496.01A	0.163488	0.0515741	45.1315	10.1323	0.00988451	43.667	15.9017	4.48348	46.8249	161.078	23.298	1.49753	296.364	91.7797	6.80174	0.0418279	100.679	15.273	108.185	10.4672	174.649	199.425	135.564	23.4105	25.6845	22.5573	14.9508	34.7356	0.138639	2.88395	0.608749	2.62732	4.46725	89.4341	3.77059	0.0546877	41.1108	0.0691188	16.2303	1.54214	20.3048	63.0242	11.5168	92.252	22.6819	57.727	127.728	18.7775
165	TCGA.EJ.7330.01A	0.0872501	0.023145	22.5738	6.09411	0.0113569	19.1438	3.00408	3.70462	39.4414	58.5916	19.9463	1.03753	141.743	71.9609	3.75457	0.039272	50.7559	10.5959	67.5485	6.22967	84.2441	70.6002	32.4304	12.3466	2.22527	8.38909	16.7731	50.8139	0.2563	4.19019	0.83115	1.04903	3.23263	175.155	4.75576	0.0642695	15.3068	0.164572	13.0277	1.13088	12.5897	52.4061	6.42218	76.6627	13.8141	55.0342	85.8075	11.3375
166	TCGA.KK.A8I4.01A	0.0431721	0.0292108	12.0022	3.43495	0.0136123	29.4963	3.07716	3.47895	44.6215	42.397	12.9086	0.507436	122.464	67.7475	6.62937	0.0279689	65.0268	10.7567	79.3059	8.77166	58.9527	87.9547	49.9565	11.0252	5.68191	10.6372	19.3669	26.439	0.230405	4.33462	0.61792	1.23733	3.14301	54.3039	2.56954	0.104591	21.2354	0.158354	17.0333	2.78747	6.8489	39.5242	7.03409	70.0202	12.3625	29.6529	64.6129	14.8594
167	TCGA.EJ.7325.01B	0.0612775	0.0208551	34.9079	3.00606	0.0042784	30.7711	21.9944	3.16642	56.7206	88.3367	27.13	1.25366	382.793	116.106	9.24438	0.0735013	132.47	22.1197	134.415	8.21541	187.258	125.174	185.846	48.3451	8.72445	46.2374	38.2305	11.546	0.122847	4.21533	0.795556	1.1672	4.46818	44.9291	12.5134	0.0245991	39.6389	0.0957683	10.2673	3.42091	7.97823	19.1625	8.6159	82.5134	48.2935	32.4072	196.693	13.2707
168	TCGA.TK.A8OK.01A	0.172109	0.0655975	33.7403	12.0768	0.0252682	45.9783	4.87094	6.21731	57.5623	64.75	16.5333	0.834272	137.782	69.4439	14.9558	0.0297224	102.337	9.07201	80.9113	11.2827	79.1869	133.293	42.0167	13.4896	4.78265	6.4667	37.7962	78.1347	0.355402	6.0047	0.711872	2.54153	4.02098	187.406	2.24246	0.197152	32.861	0.269491	24.0885	0.838996	20.0684	86.42	7.32517	98.3457	9.92839	52.739	82.4365	21.7132
169	TCGA.HC.7744.01A	0.239964	0.0158718	43.692	6.04898	0.00717863	19.3165	6.90417	4.34367	45.8837	103.688	22.8597	1.61367	297.529	91.6451	3.43045	0.0570574	100.964	15.1368	98.2129	6.90806	128.964	148.775	65.1648	20.4003	8.84186	19.9328	16.1	48.3287	0.193251	3.30317	1.11953	2.10885	5.56583	202.487	7.46939	0.033673	27.1842	0.120656	11.1478	0.711393	40.5817	38.3842	7.52334	66.2897	14.4661	56.5931	161.714	10.3515
170	TCGA.EJ.7218.01B	0.124453	0.0215653	49.0114	8.44902	0.00861546	27.714	7.70573	4.4183	46.1274	111.209	26.2374	1.94735	239.505	96.026	6.02284	0.0586427	98.2736	15.6757	90.7603	7.85608	137.278	161.525	81.4857	21.1482	15.1483	16.5679	16.2296	42.3534	0.151696	2.91471	0.74953	2.2306	5.67805	132.413	9.18444	0.0451597	28.8907	0.0812141	14.8241	1.70878	21.443	46.1813	6.81392	81.8785	29.4412	42.129	109.389	16.5319
171	TCGA.HC.A6AL.01A	0.0464959	0.0170227	14.9855	3.04468	0.00597417	28.073	11.9488	3.68084	30.3928	67.2302	15.9389	0.617359	217.416	85.1304	6.16983	0.0469561	118.33	14.7378	98.6174	7.09021	85.4831	99.5459	95.8235	21.8555	10.6646	21.4218	15.9892	15.5396	0.129311	2.59402	0.476605	1.34128	3.87158	19.1688	8.06105	0.0425166	33.7804	0.0308648	10.0332	3.30962	7.89292	19.7857	8.11075	62.3054	23.7448	20.2388	96.4325	15.5167
172	TCGA.KK.A6E5.01A	0.0669011	0.0141609	25.0628	4.16541	0.00691648	20.7521	6.65268	4.61342	27.9434	73.5883	21.0151	1.02951	176.007	84.096	4.69931	0.0429702	75.0488	13.2352	85.5899	6.92926	97.7347	96.9514	55.0979	18.0071	6.56343	14.2671	16.2513	31.5419	0.16366	3.1439	0.621417	1.72812	3.06413	73.9681	4.60972	0.0438157	22.634	0.0723116	10.9997	1.4839	10.1748	38.1368	6.03236	57.8275	18.427	42.5202	92.8116	10.454
173	TCGA.EJ.5530.01A	0.112266	0.0169641	36.1653	3.15885	0.0100274	25.1968	4.40088	3.33344	28.5981	67.9881	18.3682	1.28786	180.022	83.249	4.50199	0.0346151	84.4489	10.5271	67.2251	6.09806	69.1755	127.085	43.9653	14.996	5.72279	8.95193	10.7186	31.6712	0.178308	2.48353	0.789418	1.5241	4.7304	174.317	6.18792	0.0442291	20.0683	0.12699	11.5084	0.667121	18.4052	35.5537	5.73793	72.5549	11.8254	44.3697	93.2208	16.1604
174	TCGA.2A.A8VX.01A	0.30435	0.0250745	42.3319	8.48199	0.00944794	57.8766	5.59602	2.80179	20.6837	143.682	26.1749	2.1586	301.497	116.125	8.18159	0.055424	147.708	15.4221	94.3012	7.95895	201.264	256.074	75.2901	29.3681	35.6687	18.1035	20.9606	24.7595	0.195411	4.69794	0.897035	3.32899	5.0589	112.058	19.0353	0.0361608	27.7037	0.0623525	12.4189	0.391074	35.7321	38.5467	14.8914	61.3805	21.1511	82.6363	112.417	28.2865
175	TCGA.HC.A632.01A	0.0365861	0.0113705	7.30177	1.61064	0.00601315	26.5124	3.01171	2.65124	29.1393	38.0022	16.5918	0.33592	124.589	72.8924	4.68259	0.0180463	79.4802	9.47431	64.704	3.33785	102.091	138.237	43.063	13.2162	4.35999	7.4178	14.1211	19.3861	0.236576	3.4359	0.546482	2.72649	3.03557	42.5137	2.02603	0.0266428	19.5627	0.0908002	12.008	0.80478	6.77105	22.3384	5.31858	55.9491	11.9584	47.9711	61.6407	9.58223
176	TCGA.CH.5769.01A	0.084709	0.0141863	18.1405	3.72691	0.00628508	21.6645	9.17937	4.25502	39.8745	62.9638	24.3267	0.632982	212.189	76.8286	5.10461	0.0293547	77.8121	12.8409	103.393	4.86525	68.1704	94.8824	47.5843	18.6557	3.90868	19.3478	21.5301	26.921	0.16966	3.17162	0.930634	1.7776	4.42142	95.2223	3.28142	0.0360821	19.8692	0.119755	13.8817	0.984577	14.1799	32.9692	8.49715	83.3709	15.0982	50.1565	131.606	10.8643
177	TCGA.CH.5769.11A	0.0846627	0.0135832	20.1449	3.97826	0.00587812	20.5734	7.19012	4.04815	37.3976	63.0787	22.8538	0.67375	220.288	78.3334	5.11767	0.029839	69.3054	13.255	104.226	4.82021	64.1859	91.2674	43.2633	17.595	3.59952	20.3798	21.8349	25.4884	0.164766	3.0366	0.886743	1.46486	4.68895	81.5915	3.31284	0.0331245	20.2116	0.113556	13.6583	1.23477	14.1456	33.2717	7.96253	79.4803	15.9863	43.3806	131.283	11.3735
178	TCGA.ZG.A9MC.01A	0.0271189	0.0155353	7.76911	3.45866	0.00916511	13.4166	2.82161	3.7647	37.1725	37.4505	15.9905	0.305677	100.373	64.8139	2.92891	0.0151013	34.4222	11.4499	91.6512	4.73027	53.2352	40.0587	27.2194	8.92095	1.01357	12.6724	15.6165	27.2532	0.272181	3.38186	0.661589	0.521444	2.05472	53.0319	0.789067	0.0408905	11.297	0.127512	10.651	3.30145	4.7118	29.5069	4.76628	70.5948	13.8134	27.0063	38.2221	7.27159
179	TCGA.M7.A724.01A	0.0568188	0.0128559	45.1021	5.06078	0.00548966	59.4159	39.6203	3.59494	22.4931	177.276	47.458	2.12132	605.982	173.369	6.82092	0.202069	225.241	28.1396	126.864	4.26805	333.181	545.256	271.463	50.0971	59.8669	41.6728	35.748	20.2922	0.14797	6.48051	1.01294	3.18935	6.41797	64.7225	36.0211	0.0215575	36.6832	0.0666398	10.9595	0.887279	11.471	27.6987	20.009	54.1298	64.9574	79.7916	139.992	28.5226
180	TCGA.EJ.5508.01A	0.0601671	0.0138555	13.309	2.50848	0.00956135	14.3738	2.84011	3.54536	29.8008	47.9401	16.6188	0.798399	119.234	70.2091	3.27384	0.0294778	59.0394	9.89436	65.4511	4.88357	100.632	82.6768	26.681	12.5553	1.77399	7.90632	13.7121	43.8376	0.209282	3.6848	0.815941	1.36351	3.05002	175.482	3.32495	0.0441849	14.5195	0.146194	11.7911	0.675666	8.92014	35.6634	6.54584	67.007	9.11264	54.3145	64.6594	7.66281
181	TCGA.YL.A8SI.01A	0.106806	0.0348356	26.5322	8.06441	0.0156709	34.3552	8.34134	4.96763	33.5655	85.4802	16.3891	1.67724	147.012	75.2359	8.89725	0.0584898	85.3544	11.2947	78.5441	10.7695	91.0178	116.54	66.9363	15.1038	8.14192	9.90647	21.4188	37.6799	0.171685	3.76969	0.590038	1.7028	4.28346	136.586	5.77775	0.0987364	29.2891	0.0956031	16.818	1.41882	15.5711	68.2593	8.19194	102.691	15.3465	40.9556	68.2287	20.2938
182	TCGA.M7.A725.01A	0.150016	0.0934936	43.9772	10.9983	0.0201759	37.7359	12.1691	7.08981	45.9873	157.894	46.6215	2.32134	334.691	108.132	6.52845	0.117336	213.447	20.3158	99.0739	11.4133	202.838	262.452	134.32	29.6879	54.1325	31.9669	27.0229	115.361	0.282435	5.6831	1.10972	2.24225	8.47532	235.248	16.6373	0.143719	51.8274	0.08178	22.8151	2.25213	26.7511	82.1947	18.6991	83.498	52.1914	58.5847	216.995	22.7012
183	TCGA.YL.A9WL.01A	0.162614	0.0212787	63.4228	9.91211	0.0135364	39.2023	10.1134	3.49332	59.6083	131.864	20.4647	1.55395	357.4	118.856	9.3654	0.0840226	209.582	21.0662	109.324	5.9784	327.306	284.488	159.247	23.2326	21.8469	32.9736	26.7698	40.5977	0.494209	6.73569	0.92468	1.73286	7.10926	196.914	21.6862	0.0492162	38.2654	0.234712	22.0327	0.869695	27.3142	43.559	14.6359	87.897	13.3075	61.7401	137.259	28.6656
184	TCGA.YL.A8SO.01B	0.107331	0.0411507	30.8792	7.23085	0.0140634	32.7686	6.19279	3.22666	43.7564	90.1563	17.7517	1.10794	223.26	86.8238	6.99306	0.0483493	71.2325	15.0594	94.6453	9.72315	107.535	111.507	80.0395	15.9677	9.30291	16.8232	26.9221	27.3	0.238091	5.75965	0.754317	2.15563	4.35881	86.8319	4.78407	0.0944515	27.4136	0.125258	14.3915	1.35844	15.8571	51.1753	12.1846	60.0063	16.847	44.9621	176.603	16.091
185	TCGA.KK.A8IJ.01A	0.0973397	0.0210979	31.7518	6.995	0.0112278	23.7069	13.6231	4.31611	33.8416	107.786	27.1557	1.78265	218.427	91.9793	5.5988	0.0581711	105.624	13.9622	80.8111	7.36833	93.2158	149.556	58.9563	24.4934	11.5656	13.9375	28.4238	49.8073	0.22997	4.87477	0.912558	1.47668	5.51692	120.134	8.12193	0.0607866	23.2025	0.102493	13.953	1.4495	17.5125	39.1473	8.75303	88.078	24.461	57.1704	128.986	14.6341
186	TCGA.V1.A9Z8.01A	0.0973192	0.0313644	27.6687	5.73109	0.013299	31.7912	6.55438	6.25879	39.4721	69.7283	18.8056	0.929483	164.208	75.5581	6.92949	0.0444302	63.8633	11.8386	98.7268	10.0798	94.5763	101.983	68.0455	13.999	6.14711	12.1318	22.466	34.4794	0.192094	3.99478	0.651396	1.78249	4.97012	104.393	3.14191	0.110493	32.1399	0.116651	17.5753	1.42792	14.683	58.2756	7.09534	68.4774	13.1127	39.533	120.591	12.8992
187	TCGA.YL.A8HL.01A	0.140924	0.02871	79.7884	8.3167	0.0131508	21.0031	9.36822	6.15653	52.9785	101.226	34.1933	1.87292	314.228	109.449	5.75562	0.0921296	178.54	16.9836	87.3029	7.70975	201.321	176.588	89.7926	22.1086	24.0416	21.3864	31.8659	111.383	0.339924	5.46801	1.17554	2.2846	6.90062	144.52	10.9616	0.0498966	43.1294	0.142343	29.7946	0.999276	26.111	60.249	11.4075	71.8794	25.1985	69.3692	159.391	14.2908
188	TCGA.EJ.7789.01A	0.163382	0.0209608	29.5724	6.40406	0.00875692	23.0489	3.28117	1.57257	22.6477	70.3064	14.6046	0.756836	151.931	88.4974	2.99193	0.066054	151.769	11.2942	59.8312	3.7637	85.5605	171.687	77.8674	13.2098	8.80824	6.68147	9.18	44.1085	0.249086	3.36285	0.442892	5.56746	5.52378	114.946	7.601	0.0341031	19.14	0.111955	9.67507	0.36273	25.0171	21.2579	11.9788	49.8309	12.6506	44.3679	92.591	7.18046
189	TCGA.ZG.A9LZ.01A	0.0394645	0.0111578	9.59468	3.1383	0.00558715	17.0936	13.6092	3.00058	25.055	42.5855	23.0542	0.656702	176.143	90.6797	4.31862	0.0426686	91.6502	16.0168	94.092	3.51841	81.8039	85.8869	62.4507	20.3645	4.11423	17.6956	20.8526	41.8594	0.157688	4.06829	0.749437	1.28829	3.25459	44.5068	5.5017	0.0173967	15.596	0.131494	11.6292	1.52763	5.55139	17.4791	7.86919	60.6322	20.4819	50.6511	71.3016	10.008
190	TCGA.EJ.5497.01A	0.115337	0.0152176	24.353	3.84297	0.0100588	15.1843	5.27512	4.57463	32.5832	61.7714	18.3733	1.04984	134.789	70.1276	3.3321	0.0306353	68.1644	9.56997	64.6963	6.08461	98.1646	97.3718	37.3736	13.1352	3.95483	7.12204	14.1268	49.2363	0.188474	3.41236	0.832879	1.25729	3.47723	213.045	5.01576	0.0603718	16.6598	0.133046	14.0003	0.656584	16.3536	46.5038	6.0673	71.8724	10.8665	53.481	89.6828	8.47341
191	TCGA.QU.A6IN.01A	0.0384593	0.0116889	21.3223	1.70243	0.00379568	28.3071	16.0815	2.44446	31.2105	73.5397	28.2871	0.688101	442.997	135.784	6.15131	0.05309	118.55	26.0424	138.18	3.92204	137.168	89.4187	139.562	41.8107	6.60405	41.9491	23.5983	8.56334	0.0749322	2.78209	0.695218	0.868713	3.36701	22.1686	9.04519	0.0142531	35.2897	0.0514274	7.73762	2.66012	4.78795	11.2182	7.31273	50.8479	43.9695	39.8203	105.536	15.3811
192	TCGA.CH.5752.01A	0.0585139	0.00677253	21.8564	1.7107	0.00535916	29.7551	5.22736	2.12517	21.4431	92.217	14.1209	0.60415	212.498	89.5181	7.08731	0.0362658	102.489	11.277	75.7507	2.64451	53.4267	123.058	41.6932	16.9518	2.11701	6.95207	15.6404	27.0929	0.153766	3.59072	0.786251	0.798862	3.95485	74.3097	4.6894	0.017837	17.4432	0.113534	8.67458	0.153841	12.7915	14.4788	5.25392	63.3712	5.40533	73.5089	74.4207	19.1976
193	TCGA.M7.A722.01A	0.102799	0.0227305	35.5511	9.31276	0.00579142	41.8946	27.0328	2.48186	57.961	158.671	29.8402	2.22487	423.423	141.007	7.13251	0.15576	186.347	28.6282	130.708	11.3168	287.2	131.254	176.46	64.3566	19.3673	53.0259	40.4211	22.2623	0.101128	4.42593	0.666148	3.39314	4.95834	48.84	20.8537	0.0411324	40.0108	0.071661	8.73114	2.48925	15.3816	35.4627	11.3147	65.9165	48.2938	45.7628	136.681	14.5683
194	TCGA.EJ.A46I.01A	0.089121	0.0209716	30.8595	5.28313	0.0109922	19.995	4.29896	4.44868	35.9694	68.2007	19.99	1.11777	176.023	85.2046	5.04194	0.0407532	65.6022	13.1853	86.2955	8.45324	98.3694	83.4056	38.9276	14.969	4.37752	13.1044	15.7203	38.1678	0.195669	2.81478	0.968537	1.3116	3.46818	143.257	2.57326	0.0706184	19.8784	0.136373	15.4967	1.36998	11.0686	53.0644	5.3163	66.2808	17.9746	43.7662	71.9639	13.0312
195	TCGA.EJ.7315.11A	0.0497983	0.0175288	9.4562	3.52594	0.0157698	19.1504	2.1568	4.13332	30.8081	35.8028	11.5438	0.476408	74.7384	53.1899	4.28234	0.0202738	34.0193	7.26892	66.8924	6.95812	40.1219	47.6947	18.7972	7.92809	0.767036	4.39899	15.9593	40.6588	0.269716	4.33552	0.530273	1.05874	2.44502	126.89	0.760951	0.125743	15.0868	0.170748	13.0535	1.32417	6.93242	50.6675	5.02981	74.79	6.71818	32.7385	35.6312	9.37574
196	TCGA.M7.A721.01A	0.116647	0.0235399	37.8955	8.66843	0.0117675	24.0555	5.99946	4.39732	37.996	82.3646	19.9362	1.31069	187.077	79.9367	5.3243	0.0502645	62.7627	13.0628	83.5794	8.37939	88.2371	90.5006	65.221	14.875	8.7535	12.5961	16.5738	36.7829	0.161316	3.39587	0.632911	1.35336	4.32121	105.558	6.01365	0.0731734	22.3038	0.0970312	14.9948	1.60473	18.3727	47.7213	7.67321	72.9201	16.2314	41.2475	97.7798	13.769
197	TCGA.KK.A59Z.01A	0.152999	0.0864779	35.2603	13.0412	0.0233152	32.7182	8.06484	3.94717	50.4121	95.8599	20.8631	0.77727	159.616	78.9866	9.72367	0.0403769	95.3562	11.5782	86.5132	10.2709	117.16	108.982	104.629	19.7047	9.35748	13.256	27.8837	79.2502	0.231026	4.97522	0.708737	1.709	3.73231	152.475	2.94032	0.187971	27.5658	0.177559	21.6412	2.16665	22.1119	73.1605	15.0659	93.24	19.1521	44.4469	98.9925	15.8957
198	TCGA.EJ.7330.11A	0.060322	0.0258666	12.9996	6.11253	0.0133534	27.5273	6.49015	6.25476	41.91	46.1779	13.8996	0.685039	100.961	58.2942	9.21356	0.0336928	42.7523	8.23967	82.0944	9.82965	68.7953	56.0913	28.8577	11.0269	1.3079	6.16595	34.2048	55.2227	0.327206	6.79262	0.592566	1.14407	2.6272	153.13	1.78992	0.155865	21.9712	0.204796	15.2187	1.50076	7.87742	79.033	5.82627	92.0208	9.71232	38.5884	87.1602	12.1079
199	TCGA.VP.A876.01A	0.0766143	0.017031	26.0049	2.30535	0.00749164	21.7181	2.70965	2.39902	34.1015	76.6569	23.0911	1.30809	288.975	110.978	4.39371	0.0544639	136.236	17.9926	96.6767	5.39437	194.969	227.284	59.2633	25.6597	6.97802	17.0385	17.0921	32.5467	0.163537	3.97983	1.13194	1.9753	5.54037	210.422	9.3347	0.0237623	20.385	0.139414	11.3166	0.631845	13.486	31.7398	8.91556	60.9876	15.246	65.5825	104.593	14.8449
200	TCGA.EJ.7317.01A	0.237264	0.0350524	75.4282	14.0528	0.0112454	29.9082	10.1137	5.27701	53.6553	151.099	30.6172	2.45556	290.773	93.2419	6.70246	0.0728009	112.743	13.6573	90.3531	10.1791	117.098	194.086	72.144	25.3513	19.9381	14.6711	17.3604	57.1579	0.125167	2.32598	0.844559	2.66221	5.99168	201.554	7.57802	0.0650792	39.4142	0.0912962	18.4144	0.926156	36.8409	73.44	6.97478	115.457	22.9236	64.5824	143.525	17.537
201	TCGA.EJ.A8FN.01A	0.0827005	0.0165044	18.3698	4.22516	0.00980636	26.2632	7.47843	2.9715	14.3002	69.6456	13.5285	0.852644	135.436	76.6589	5.56342	0.0488474	63.1029	10.882	72.3981	6.13488	71.1869	104.314	55.3199	15.3646	8.90301	9.85056	10.4159	20.5754	0.104743	2.67934	0.573164	1.705	3.75686	73.7251	5.23172	0.0453345	18.7388	0.0576663	11.3484	1.51887	11.8194	35.1677	5.48229	64.5678	13.6182	36.0119	41.8153	14.5568
202	TCGA.XJ.A83F.01A	0.096828	0.0248339	35.7345	2.86828	0.0074336	40.0988	21.4029	4.22926	33.6758	76.1958	25.0961	1.09479	295.428	109.958	8.6381	0.0420668	117.066	17.8865	112.607	6.74304	103.821	151.686	127.235	27.721	11.1246	26.0601	23.4691	23.4906	0.140848	3.58985	0.829483	1.5406	5.37767	71.2181	6.93822	0.0467279	25.3319	0.0990489	12.7664	1.42899	13.4896	33.4058	9.66115	74.6758	21.9715	47.9792	137.01	20.3633
203	TCGA.HC.7817.01B	0.0759768	0.0175924	18.582	5.43827	0.00981068	24.1312	3.63442	5.91697	35.8354	61.4052	15.5246	0.702099	128.596	63.3026	5.78116	0.027844	55.7788	10.3831	93.9595	8.93076	65.3491	69.3412	36.0942	14.5791	2.93486	9.30678	20.8711	29.5894	0.177684	3.5908	0.511542	1.29193	3.21495	72.447	1.49903	0.0789966	20.6578	0.0925024	14.1363	1.79108	14.8852	48.959	6.62493	70.9961	11.2088	31.4105	69.6773	10.6698
204	TCGA.V1.A9OT.01A	0.0382777	0.015699	14.3054	2.31924	0.00721634	37.8643	6.09306	3.29653	34.6386	50.5981	22.4126	0.58623	234.286	109.101	12.2172	0.0335182	74.6821	17.5415	100.451	5.67003	72.6111	82.5842	78.8296	25.3476	4.42282	26.5203	22.7337	11.9432	0.112809	2.77204	0.687615	1.23324	3.74089	46.7968	4.03332	0.0289407	26.8919	0.0877064	11.7676	1.71754	3.86757	20.7982	8.83727	77.7171	21.6132	39.7476	55.0411	18.177
205	TCGA.4L.AA1F.01A	0.0762354	0.0238738	10.275	6.74182	0.0203674	42.0036	9.83902	6.55921	50.3294	38.3512	9.87477	0.481892	91.5875	50.8507	8.94791	0.0122914	40.4632	6.54805	79.4946	9.23844	33.7173	88.6253	32.2835	6.52553	4.87991	4.56497	22.3442	42.3542	0.253411	5.53981	0.390246	0.973229	2.98667	147.702	0.966478	0.174788	26.9955	0.142379	19.3891	1.1197	13.0112	61.1174	8.87281	101.561	6.25044	23.8999	84.5107	19.3714
206	TCGA.EJ.A8FU.01A	0.065428	0.0199426	19.4853	5.3571	0.0115375	24.8105	4.57929	4.83896	32.7081	50.9331	15.6575	0.865078	134.018	71.6023	8.07082	0.0345535	65.7106	10.2128	77.0119	7.81601	60.7131	78.3028	34.3232	12.5174	2.78049	8.19177	24.8342	43.2734	0.229599	4.0261	0.68721	1.42216	3.35475	95.9929	4.12299	0.0846592	21.3376	0.152633	14.908	1.32504	8.71785	44.7645	6.51589	66.801	13.094	38.7668	75.1795	15.3324
207	TCGA.CH.5761.01A	0.111621	0.0313782	25.2869	6.4521	0.023063	31.6014	8.77009	3.35798	24.8538	81.5926	34.2709	0.621736	246.377	89.1756	6.37468	0.0562617	108.111	14.3397	83.2772	4.24788	278.791	238.758	42.9223	19.6341	23.6211	19.2033	29.4628	78.2486	0.793971	9.03214	1.15865	2.1164	6.17176	147.737	5.49784	0.0949967	19.2643	0.188604	15.3796	0.483293	22.0056	77.3886	12.3231	72.7834	18.7522	75.1639	123.738	14.2687
208	TCGA.YL.A8HJ.01A	0.0489375	0.0207684	13.9213	2.84875	0.0129613	31.1357	4.57141	3.89725	26.8949	44.731	13.013	0.610854	120.705	70.0551	7.31865	0.0245581	51.3045	9.6389	78.4344	6.57788	37.1418	76.055	38.3211	12.0444	3.02797	7.5476	16.5593	24.4775	0.174949	3.11508	0.697954	0.87935	3.25472	80.7182	2.45255	0.0711923	17.3921	0.143607	13.5955	1.40617	7.91797	35.3867	4.04281	68.4136	9.80902	36.6383	44.9431	17.3413
209	TCGA.QU.A6IL.01A	0.0497998	0.0289724	19.774	5.54034	0.00663704	39.0837	11.4433	2.73836	30.9665	85.692	22.5472	1.01084	295.661	104.415	6.7355	0.0511674	96.2905	21.3696	121.115	7.58398	146.304	111.192	157.793	32.9484	12.0809	31.2105	25.0651	13.9091	0.139033	3.8337	0.539632	1.60761	3.7542	25.373	9.81836	0.0379471	33.6585	0.0646323	9.41666	4.61868	6.52104	17.5367	11.5779	59.4401	51.2324	29.5517	84.6919	15.3015
210	TCGA.KK.A6E2.01A	0.0827552	0.00655382	24.981	2.21291	0.00438699	18.1872	5.29712	2.52302	22.6515	54.2092	20.2722	0.700386	223.565	103.16	3.11468	0.0348388	120.301	14.3624	70.2936	3.13263	93.819	130.349	44.4105	17.6221	4.21827	14.7522	10.1087	29.437	0.14044	2.63681	0.774203	1.75994	3.62449	73.7015	8.51335	0.0132112	15.9985	0.0946783	9.07641	0.495965	13.4799	15.0089	6.46851	49.0715	11.9717	52.5001	75.7107	12.9208
211	TCGA.CH.5741.01A	0.151322	0.0304254	59.7597	7.45213	0.0119778	26.9187	16.5627	5.28485	53.9368	135.801	24.4199	3.26425	265.73	102.457	5.18109	0.0990715	162.905	15.3827	76.3001	10.2487	221.368	259.911	132.412	21.5854	26.1008	16.5596	23.7042	59.0866	0.200587	5.70769	0.90346	2.48927	5.78662	261.395	13.3189	0.0750343	40.3686	0.132098	18.4831	0.742527	22.9088	49.7945	15.9195	72.0088	17.0288	65.647	195.971	14.0881
212	TCGA.EJ.7792.11A	0.0876348	0.022683	17.3905	5.6532	0.0153129	21.1158	3.18366	5.66765	33.7115	52.2138	12.9145	0.954161	101.106	60.3364	6.56192	0.0352585	52.4338	8.04676	68.3522	10.0734	75.8489	69.8191	24.3449	9.58852	2.08583	5.6754	20.4355	41.7448	0.242642	4.50785	0.597313	1.43167	3.1593	193.777	1.73499	0.134278	21.2049	0.145667	14.764	1.01501	11.8004	74.2515	6.79699	75.8888	8.35587	34.7031	70.3317	10.7751
213	TCGA.EJ.A7NJ.01A	0.0732629	0.0266245	27.8359	7.71716	0.0134482	19.9527	4.54546	5.17192	44.2615	67.5416	23.0546	1.4525	166.957	80.0824	7.41764	0.0668659	89.88	13.2614	80.9297	8.39955	112.509	76.7527	46.3436	16.8337	5.54907	14.3492	18.3198	45.9206	0.213738	3.87936	0.857322	1.44685	4.06405	86.7935	7.21877	0.0756973	25.9981	0.108495	19.3017	1.98035	9.32894	34.2863	9.00549	72.8467	22.5888	39.0999	86.565	12.6439
214	TCGA.EJ.A8FS.01A	0.136123	0.0294156	38.7814	6.59952	0.0122175	29.2957	5.64752	3.97779	30.0833	116.522	27.2557	2.2329	279.628	107.379	4.38958	0.076497	134.117	18.087	91.5521	11.7229	215.724	165.064	77.083	25.9916	27.2952	22.4683	23.2025	32.469	0.301091	5.80292	0.988885	2.05907	6.28936	155.667	11.0409	0.0506426	33.9771	0.105954	14.5262	1.10417	20.2837	57.372	11.4706	72.4566	28.2989	60.4358	109.516	16.3684
215	TCGA.XK.AAJU.01A	0.0536331	0.0186798	17.6079	3.84078	0.00970676	18.0514	4.93326	4.88648	35.6258	54.3501	19.514	0.888005	166.383	83.6304	5.65904	0.0460334	57.0077	13.8193	95.4227	7.34649	76.3051	67.3822	39.2719	16.8868	2.90428	13.8876	18.9605	27.0321	0.186826	3.40989	0.923919	1.18399	3.62952	88.841	3.58267	0.0664934	21.9305	0.112299	12.5814	2.01647	6.99398	40.1044	6.72998	63.1651	18.7749	38.0201	65.4884	11.3311
216	TCGA.VN.A88N.01A	0.0703521	0.0184377	31.1126	4.70515	0.00869494	25.1656	11.6898	4.10354	29.484	96.5014	24.0148	1.79889	255.32	105.354	4.09223	0.0702106	128.537	16.3199	87.9815	5.88615	107.253	143.416	85.8069	20.7792	15.9091	19.666	15.1889	34.6204	0.138895	3.55318	0.850195	2.4659	5.45007	60.6792	8.50321	0.0405715	22.6889	0.083779	13.2984	1.43322	9.48123	30.8153	13.4466	60.1098	23.3191	55.9607	113.292	14.0025
217	TCGA.XK.AAJA.01A	0.10925	0.0323703	27.1767	7.83572	0.0131602	36.2514	3.76347	3.84782	34.1165	94.6593	20.6385	1.3771	215.247	98.3447	6.86246	0.0680963	94.1018	16.0827	85.1321	8.24607	106.454	128.083	76.0464	15.9422	14.9603	16.6555	25.8592	31.5339	0.277326	5.9683	0.898436	1.34108	5.78643	105.99	12.5615	0.0775307	26.6993	0.127668	13.4553	1.67653	14.2267	33.7442	13.6056	60.7233	23.814	39.4386	99.0062	17.6993
218	TCGA.HC.7745.01A	0.0789357	0.0281195	19.5258	4.40965	0.0149978	24.2437	5.81308	3.82155	34.5261	55.9045	14.8489	0.746351	117.241	70.2274	7.43979	0.0417078	68.5835	10.6362	80.7176	8.06423	65.2856	65.8322	41.3337	13.4975	2.34543	9.38067	22.4218	33.7774	0.263957	5.75998	0.645366	0.984772	2.75144	94.9308	3.07503	0.0969297	16.0121	0.20081	13.1291	1.66743	9.6743	32.0233	8.00507	72.8675	13.0747	32.0437	66.03	13.0194
219	TCGA.KK.A8I7.01A	0.0559988	0.0216373	18.8463	4.71447	0.0107411	26.0133	5.35809	4.2743	36.7486	66.2171	17.5762	0.868972	157.538	76.3934	5.13151	0.036977	56.1947	11.7125	82.8581	7.81655	60.8835	87.6082	54.4484	12.8422	4.30189	12.1457	20.1467	32.5065	0.187865	3.38081	0.663197	1.45517	3.94448	69.4925	2.2875	0.0664267	21.317	0.09771	13.1179	1.73289	8.5234	42.0908	6.53065	68.5032	15.6772	41.7849	80.3556	13.653
220	TCGA.J4.A83L.01A	0.0617601	0.0178311	21.5872	4.56587	0.00984303	27.0032	6.17477	3.98943	21.4098	73.114	22.9273	1.31319	163.521	85.5264	6.67923	0.0404367	83.8783	12.0211	78.3221	6.45818	61.0228	110.177	36.2647	22.155	6.59275	11.3171	16.392	34.8687	0.150284	2.78646	0.850031	1.50289	4.22843	111.733	4.53833	0.0506696	19.1018	0.086622	13.5444	1.04417	11.1164	38.8862	6.7781	78.596	18.3409	62.5018	65.0208	18.1483
221	TCGA.G9.6384.11A	0.205666	0.0750304	61.0577	15.2745	0.0208455	34.3847	17.2702	8.9913	62.6764	135.861	31.9614	2.54822	200.116	78.5062	13.1824	0.0724667	95.4226	11.5242	99.771	16.1582	180.617	144.1	69.3646	22.6534	10.328	14.8355	30.5778	87.775	0.234923	4.71853	1.04745	2.89819	4.1534	386.562	2.53516	0.20423	50.0026	0.166325	35.0973	1.65857	27.5841	166.019	8.33246	141.259	26.7039	73.4536	127.298	20.5935
222	TCGA.EJ.7321.01A	0.0656663	0.00831549	17.2673	2.27398	0.00484223	14.0391	4.69312	2.94909	25.329	51.1148	21.3525	0.709618	161.53	88.1459	2.43188	0.0317376	70.9022	14.3762	74.1747	3.33325	111.515	106.044	37.7849	17.9034	3.3505	16.2733	11.5341	36.1323	0.175758	2.72853	0.893397	1.41066	3.47255	94.5919	5.81123	0.0166647	13.7369	0.118036	8.88783	1.24992	9.73586	18.2421	4.96979	63.5934	15.6596	49.2469	85.9202	7.33108
223	TCGA.EJ.7783.11A	0.0904762	0.0293873	18.504	8.39044	0.0145241	53.5083	12.4891	7.29442	30.721	58.5301	14.1226	0.715195	102.141	59.3882	21.4949	0.0246613	71.3771	6.82324	98.1645	10.1194	70.0167	98.1483	29.1343	15.1992	2.12029	4.22952	43.1863	50.7999	0.23553	5.87644	0.538548	2.33629	3.21472	212.558	0.723179	0.166487	32.0204	0.12359	20.0495	0.563001	13.1373	133.474	3.66131	92.5985	7.41442	60.1816	50.7988	19.7598
224	TCGA.V1.A8WN.01A	0.0543967	0.0155762	19.4803	3.30246	0.0094749	22.0482	4.13555	3.92525	28.5691	50.9015	21.5237	0.908065	157.766	82.5381	5.82673	0.0294197	63.5379	11.7709	76.5741	5.12891	65.4411	90.2886	29.7967	15.3524	3.09804	10.2323	16.9847	42.6051	0.16624	3.65519	0.934698	1.11751	3.38768	104.513	4.43091	0.0496149	18.4783	0.134676	14.1265	1.00045	8.07348	35.6138	6.28847	74.2287	14.8063	62	74.585	14.2552
225	TCGA.YL.A8SP.01B	0.159563	0.0233796	56.1713	4.70356	0.0103292	48.3213	13.1296	3.15002	47.6971	151.546	25.2393	1.02643	338.302	114.339	15.2233	0.0971948	257.254	14.8739	98.2314	4.90868	267.141	367.455	111.765	28.9501	14.9775	13.0866	32.536	43.6402	0.307426	7.63682	0.949997	2.05166	7.87087	171.456	10.2915	0.0344722	33.501	0.18786	21.6805	0.270364	29.6343	35.0039	12.3634	103.651	13.8676	88.4481	169.974	36.1924
226	TCGA.EJ.A65F.01A	0.135823	0.0293399	46.3494	6.07501	0.018728	34.009	5.65573	3.57118	38.1697	66.2648	20.4901	1.45134	170.033	94.8975	6.75124	0.0569751	161.871	13.7273	72.5209	8.42431	174.18	211.512	80.0079	19.9683	8.32173	13.8625	33.5736	53.3854	0.343551	7.9796	0.747033	1.78232	5.51329	138.526	10.7365	0.102844	25.6121	0.172646	14.0772	1.08731	17.2889	50.9161	11.7973	69.3872	18.3389	56.7678	111.993	18.1622
227	TCGA.XK.AAIW.01A	0.0550518	0.00372465	12.8928	1.05233	0.00260709	23.8608	6.06744	2.09146	16.9937	83.5876	20.3857	0.228102	289.172	101.047	2.31435	0.0409519	128.225	18.0173	110.632	1.51212	139.919	128.42	57.6672	21.4856	5.61016	17.6829	11.6729	15.6011	0.101904	2.62503	0.627703	1.25419	3.80538	28.0406	4.83498	0.00806073	10.2445	0.0707693	6.21245	0.703823	11.1499	10.3579	7.199	50.7838	13.0134	47.5764	117.672	11.0579
228	TCGA.CH.5737.01A	0.268258	0.0371513	78.904	20.4599	0.0175828	26.716	11.3597	4.95953	63.2536	167.734	25.4608	3.64879	226.788	89.3899	5.07456	0.0878078	107.699	14.7995	74.9316	11.9382	254.311	141.534	117.048	19.4537	23.955	16.6631	17.9806	94.6831	0.235284	4.0067	0.733636	2.42399	4.68125	332.938	6.30591	0.143031	38.4629	0.159245	22.0576	1.46909	53.9226	74.7335	13.9964	105.516	22.8095	58.027	130.836	12.453
229	TCGA.CH.5744.01A	0.0872073	0.0245196	31.3172	7.02038	0.0104178	22.8538	8.26155	4.86653	49.3973	83.685	20.887	1.55404	215.334	86.3672	5.49341	0.0600956	109.71	13.9778	78.2646	9.37128	78.7646	146.53	86.57	15.866	10.6482	18.2101	22.4103	52.2086	0.277433	4.76689	0.761031	1.30437	4.98283	94.8427	10.4907	0.061741	27.3658	0.143141	15.9833	2.39326	15.8392	33.0706	10.5965	79.329	22.6837	35.3027	122.199	13.6078
230	TCGA.J4.A67L.01A	0.067405	0.0171922	31.9005	4.94924	0.00687063	29.3291	25.9911	6.7677	40.7782	89.3891	18.9815	1.00918	203.486	85.8768	10.0977	0.055317	114.693	16.9728	116.453	8.51491	182.203	105.036	123.662	27.608	8.8466	25.4427	31.9291	21.3659	0.102127	4.51472	0.511309	1.36906	3.83937	47.6985	6.35459	0.0590177	43.7442	0.0546376	13.9506	4.10192	9.78829	36.6239	10.2802	74.7003	27.5456	27.6202	151.137	15.0116
231	TCGA.KK.A6DY.01A	0.0693476	0.0234245	22.8849	5.54419	0.0128405	17.6689	4.7563	3.98003	37.673	71.0769	19.7779	1.17617	152.384	89.5714	4.22038	0.0460689	94.115	15.8107	82.9246	6.63711	155.623	87.9016	50.2768	17.4379	3.98634	14.8351	24.4081	67.9772	0.319551	5.19911	0.808573	1.26913	3.72456	129.998	5.7094	0.0713433	20.8083	0.15838	14.3732	1.65986	11.4691	49.2939	10.1518	67.1843	17.6425	41.0543	73.6173	11.5006
232	TCGA.EJ.7781.11A	0.0771698	0.0237337	13.435	5.60963	0.016887	28.0324	3.84008	4.85937	33.4154	45.5352	13.4759	0.603732	83.9924	57.3079	8.58629	0.0221651	40.8843	7.07235	71.3339	7.98782	54.9021	63.9287	17.2854	10.347	1.30509	4.39357	20.1044	48.3007	0.262858	4.5132	0.624342	1.6955	2.72904	211.686	1.10513	0.153631	18.4848	0.187134	14.7759	0.710861	10.2325	84.3862	4.45512	81.1914	8.35037	50.7561	48.7964	14.4306
233	TCGA.XK.AAJT.01A	0.081252	0.0325647	19.0359	6.98104	0.0133726	27.531	9.33725	5.53649	40.2425	57.04	21.3045	0.767595	165.221	81.9453	8.61965	0.0483369	65.4662	13.2105	103.655	9.33095	86.2632	76.7962	57.6514	16.0204	5.36792	15.2726	29.5812	41.4314	0.196831	4.46075	0.730148	1.47734	3.38034	91.7797	3.45108	0.0962587	31.3825	0.111226	15.9917	2.06198	9.96348	44.7572	8.50984	79.689	19.1872	40.7396	70.2709	15.5829
234	TCGA.KK.A6E0.01A	0.0624234	0.0256525	25.3876	5.52667	0.00936613	24.9546	4.30101	2.91041	23.9596	79.7079	21.2095	1.45438	221.127	89.1669	4.65148	0.0547166	91.6429	13.7958	84.95	6.1156	79.9416	132.496	101.104	20.6093	16.652	12.2474	15.5164	33.0171	0.094198	2.90394	0.653958	1.54705	5.14259	121.358	8.20256	0.0499439	37.6501	0.0446841	9.08275	0.915389	10.1733	32.3693	11.9861	68.7473	18.2037	53.5188	150.315	12.1888
235	TCGA.HC.7737.11A	0.226184	0.0694109	62.0458	21.9032	0.0272143	14.5326	4.27759	8.91771	118.298	85.6057	34.0059	2.00307	167.745	77.7925	6.3885	0.0869635	82.4926	13.5884	118.084	18.4529	119.333	110.427	58.8208	23.5591	4.38361	13.6904	53.6129	128.883	0.721014	10.0212	1.41461	1.33573	3.06557	559.794	2.41565	0.473778	38.1571	0.423776	38.4629	1.23934	34.8965	122.856	6.51083	146.976	25.729	73.6032	115.202	6.35391
236	TCGA.HC.A6AN.01A	0.0788198	0.0196852	49.0157	6.83779	0.00809352	28.6377	31.1963	4.40042	54.2411	95.7119	20.8207	1.83197	264.107	101.089	6.38684	0.0991967	129.485	19.832	120.275	14.2082	128.158	106.889	135.033	29.2203	8.49919	32.0288	27.2457	25.2837	0.168049	5.50125	0.502996	1.84898	5.0327	53.4851	9.7748	0.0581691	43.4775	0.0836048	13.9697	3.5791	12.3405	32.4475	12.7425	67.1556	24.7532	26.0008	151.704	12.4158
237	TCGA.J9.A52E.01A	0.0979603	0.0501536	15.2076	4.49328	0.00988267	47.2935	1.22345	3.85874	42.1536	58.0319	10.3829	0.527849	175.958	62.9989	17.5213	0.0359203	49.6951	10.3392	105.626	7.50887	113.981	83.1729	43.2691	10.0654	4.4414	6.18831	36.9393	33.7094	0.23298	10.1729	0.531008	1.05718	2.82968	115.802	9.43476	0.0986434	26.3308	0.150177	13.5768	0.717979	17.009	61.6792	10.4052	60.3945	4.52856	31.2476	148.566	19.267
238	TCGA.YL.A8SB.01A	0.124686	0.0286378	26.6079	7.39516	0.0159506	33.5778	5.52869	4.33816	34.8296	85.8969	17.6938	0.820432	154.58	79.1267	7.77924	0.0441466	89.0694	11.8845	81.6226	8.38514	144.735	110.266	55.7728	15.0808	7.73733	9.94141	26.4024	45.2584	0.197028	4.93526	0.678534	2.37933	4.39101	200.113	3.29482	0.0943962	29.8967	0.177199	16.3184	0.87147	14.7441	69.3797	8.59548	87.8947	12.7406	51.017	98.1151	15.8587
239	TCGA.VP.A87C.01A	0.0324989	0.0147016	8.32932	2.36759	0.0100984	19.2153	3.03432	3.39319	22.9457	27.9814	14.2455	0.312948	94.5478	63.4501	5.25637	0.0183683	43.6581	9.80087	71.8281	4.02049	34.7677	58.5856	23.0641	10.6801	1.34321	9.66353	20.3075	31.8162	0.262145	4.40308	0.636966	0.577881	2.20141	59.2253	1.68714	0.0626596	10.661	0.14595	9.74371	2.89181	5.80701	15.5728	5.39783	61.4986	13.1831	28.9586	32.1367	8.86475
240	TCGA.EJ.7123.11A	0.253478	0.07878	41.3184	19.6705	0.035827	47.3403	18.434	9.23446	58.7254	88.0501	17.5553	1.71617	115.926	62.5032	19.9735	0.048687	78.2768	7.06062	76.3985	17.9589	88.8338	131.458	40.7813	13.6977	4.86893	4.86397	36.2405	122.26	0.409138	6.42712	0.838495	3.77272	4.06919	588.688	1.55434	0.401943	39.4934	0.298052	29.2938	0.671985	33.4693	195.838	4.69644	156.677	9.80057	72.5872	68.1328	22.6195
241	TCGA.YL.A8S9.01A	0.268552	0.0233614	85.7093	7.55877	0.00767696	30.9915	8.11991	3.4002	34.4795	138.263	34.3532	3.06511	396.821	132.645	3.66666	0.0997415	339.772	19.526	86.3034	6.62639	314.415	461.512	131.034	28.4104	43.7644	16.8401	19.0361	63.3939	0.285841	5.37422	1.00882	4.58739	8.64599	194.595	22.5084	0.023602	33.7376	0.141735	13.1263	0.335897	44.335	67.8918	16.6126	76.1485	31.1354	91.8403	310.657	14.0189
242	TCGA.QU.A6IM.01A	0.0322248	0.01983	18.56	4.93889	0.00485464	31.7478	12.6311	3.79285	35.4642	73.7293	26.2787	0.925229	267.783	98.9391	10.4866	0.0708491	54.8707	21.7063	151.448	8.2812	149.423	56.7936	146.333	33.8597	3.41455	38.6078	21.6056	17.981	0.050824	2.68572	0.484519	0.84866	2.5275	21.1058	5.5344	0.0287769	39.4381	0.0356389	9.51011	8.73838	3.87823	16.4601	9.72273	60.7203	73.6726	20.5667	65.0283	16.2055
243	TCGA.ZG.A9M4.01A	0.115402	0.0175242	12.529	6.72439	0.0125	11.5399	1.97147	2.63254	33.9185	61.3293	12.7889	0.551055	118.446	72.1488	3.20008	0.0386278	89.4738	11.9186	76.8544	4.60989	209.484	128.662	51.2698	9.02899	4.64784	7.47826	14.4048	32.9684	0.34723	5.08335	0.515659	1.5607	3.40491	115.198	3.76024	0.0387957	19.6746	0.206081	14.5175	1.55977	13.6924	36.8481	7.57169	71.141	9.37236	31.0845	54.6311	7.4334
244	TCGA.HC.A8CY.01A	0.0475959	0.0123584	13.7185	1.96566	0.00606317	22.8876	2.95886	2.69881	25.2444	43.5551	24.4381	0.661254	172.778	99.2784	2.7873	0.0384972	108.792	15.4317	66.6056	3.53117	157.82	141.359	47.9853	20.687	10.6923	22.6133	7.48818	22.199	0.170504	2.33732	0.727289	2.59767	3.89767	60.0747	8.25588	0.0202387	14.7997	0.0764044	9.95768	2.1347	6.45402	16.277	7.9576	49.1007	31.7304	45.0052	71.1606	10.0902
245	TCGA.CH.5753.01A	0.0458268	0.0193621	14.5174	2.69963	0.00833484	13.6031	2.68436	2.52454	35.7912	56.671	36.8529	0.916009	168.573	97.9619	3.21904	0.0408389	118.589	16.2159	73.8414	3.50305	120.396	138.26	55.1126	26.1466	4.40857	24.208	16.5735	53.5407	0.30948	3.80831	1.25588	0.919743	4.30508	113.8	6.4663	0.0196396	13.1094	0.177792	13.2725	1.99832	7.20375	19.5947	10.3273	78.0083	33.0167	72.8777	93.2219	8.57521
246	TCGA.2A.A8VT.01A	0.0743694	0.0196624	40.7655	5.02737	0.0120687	18.4438	5.83864	3.54822	39.6125	93.312	24.9687	0.759254	226.232	102.341	4.59285	0.0538059	151.206	15.9803	82.0341	5.53764	264.546	132.092	57.8901	15.9722	5.87191	15.4213	37.3497	60.6154	0.621116	6.51636	1.08323	1.06152	5.32978	115.727	7.53171	0.0404328	17.8263	0.196951	16.2706	0.96827	13.039	44.265	8.83703	69.5325	18.0737	51.7123	111.036	12.9213
247	TCGA.KK.A5A1.01A	0.0758238	0.0177066	8.57249	3.12162	0.0104122	31.6872	3.66842	2.52209	22.6523	54.1275	19.9347	0.531568	183.774	85.1498	7.4618	0.035122	128.692	11.2916	77.1785	4.53775	99.4148	147.585	32.6427	19.8279	9.05492	10.3848	22.5048	40.7572	0.18632	4.9638	0.553976	3.07101	4.64097	97.2501	4.89935	0.0374862	19.4446	0.0972738	9.25777	0.545074	10.2945	27.8067	8.81608	77.2265	12.8966	66.3016	80.9504	11.6384
248	TCGA.G9.6336.01A	0.13462	0.0320869	45.5986	10.454	0.0101742	24.1111	11.341	7.51641	69.04	98.014	28.4844	1.80561	243.572	85.9317	6.9717	0.0677286	106.506	15.3218	105.654	12.577	135.836	105.458	74.4043	22.7316	7.64602	25.0666	27.6596	72.2121	0.250692	4.85175	1.0443	1.81962	4.20449	185.903	5.88684	0.0796373	36.9456	0.161573	20.7187	2.01982	17.3364	73.8645	9.23333	91.4008	26.3449	47.8911	162.055	13.1551
249	TCGA.HC.7745.11A	0.211089	0.0513336	60.7826	27.8407	0.0220901	27.7699	6.12399	8.41361	103.274	89.1862	25.4134	1.49787	174.212	75.3886	14.5607	0.0581743	95.0226	10.8199	107.544	16.7587	117.017	101.887	41.2183	17.5183	3.00084	9.41711	57.7474	90.0824	0.47782	7.54562	1.07942	1.76093	3.41131	380.054	1.83577	0.26906	41.7004	0.324415	30.471	1.09283	32.9301	150.044	3.77763	123.058	17.8648	64.1789	109.625	12.3497
250	TCGA.J4.A83N.01A	0.0569419	0.0121766	20.1094	2.84259	0.00478306	16.7842	10.4158	3.69242	23.3876	70.2602	24.3124	1.12775	239.881	99.0316	4.95638	0.0448136	102.005	16.6367	90.9153	5.02794	112.168	113.54	60.014	24.4765	7.37912	20.7264	13.7974	27.286	0.112385	2.29758	0.866712	1.15605	3.46516	61.9417	6.77537	0.0187719	21.862	0.0554848	9.93152	1.6442	9.19177	19.6776	6.42459	62.3098	25.3636	47.6238	92.0842	12.5191
251	TCGA.KK.A59V.01A	0.0166075	0.00506035	2.6825	0.66521	0.00366526	17.7641	1.38494	1.93927	10.0352	26.944	9.6327	0.177423	109.091	74.7978	2.23767	0.0172254	60.537	12.1811	82.4564	2.17995	38.472	57.06	35.4158	9.55093	1.21715	11.7348	7.26287	8.9798	0.0768279	2.16109	0.392531	0.942693	2.06407	10.4473	1.59259	0.0109139	7.49317	0.0392093	5.94954	1.3076	2.5232	6.17982	9.09669	38.6635	7.48084	26.0764	27.8047	6.88479
252	TCGA.J4.A67O.01A	0.0635591	0.0408188	25.4324	6.32479	0.0085234	51.0615	38.4998	5.48995	42.3379	80.41	21.9813	1.25018	216.734	83.1787	20.8908	0.0510957	76.4245	14.1707	130.533	12.2446	102.366	101.637	147.855	35.0322	7.83877	23.6002	35.0258	16.9383	0.0704804	3.34695	0.453224	1.1789	2.80244	31.3016	5.64369	0.0806891	61.6913	0.0510007	17.1678	4.45275	7.5601	35.5174	10.0458	100.129	41.259	29.5025	109.932	29.5569
253	TCGA.X4.A8KS.01A	0.0551421	0.0408205	13.2177	4.88655	0.0128448	35.35	10.6536	5.16491	38.9094	66.9553	18.9563	1.26352	175.426	89.3751	10.1076	0.0585482	73.709	15.012	101.445	13.9416	131.477	79.3773	82.2555	24.0881	6.45104	18.1632	31.778	22.5958	0.145854	4.31483	0.593189	1.38097	2.91694	62.3448	4.35843	0.0880844	31.383	0.0880047	13.7134	1.88286	4.86585	33.9846	14.0498	75.2584	24.2405	36.8149	72.9046	17.1706
254	TCGA.HC.7230.01A	0.138636	0.0109927	39.8562	4.28481	0.00538333	12.3297	9.40008	3.54943	32.5001	96.7593	25.7819	0.948132	269.928	101.963	2.38713	0.0462209	101.551	15.1656	89.1308	3.53259	250.894	141.34	45.8528	17.9261	7.02201	18.0475	12.1403	48.5391	0.176239	2.59302	1.06928	1.1331	4.88945	122.191	6.34653	0.0198692	16.6245	0.0879683	12.0715	0.700661	25.192	49.6204	7.62151	74.0522	16.8055	57.33	71.3263	12.236
255	TCGA.XJ.A9DI.01A	0.0466752	0.0172593	12.4231	3.14111	0.0106903	15.7851	2.10513	4.11133	31.7598	37.108	16.4878	0.466033	133.541	78.691	4.79274	0.0266262	49.8775	13.6291	98.0858	5.61994	56.0575	49.9005	29.779	11.7794	1.60652	13.0449	32.8184	33.8878	0.347369	5.28102	0.879206	0.859755	2.99779	74.043	1.13477	0.0739246	14.9351	0.223905	12.405	1.72177	6.72457	44.1205	6.49283	62.3239	13.1041	38.1788	73.2721	7.43754
256	TCGA.KC.A4BN.01A	0.0504761	0.016573	25.4574	3.94104	0.00847544	15.9136	7.86647	4.41949	34.4694	85.7134	29.5237	1.35796	230.504	93.9316	4.26031	0.0491194	94.073	15.3427	95.0728	5.14773	85.7736	103.736	56.7273	21.5898	7.3112	17.9857	22.0436	48.4775	0.163376	3.25619	1.25992	0.926231	3.81442	125.01	6.85567	0.0470384	20.6605	0.110286	16.2605	1.69673	10.5722	39.9847	8.3975	77.8583	22.7716	61.3246	88.5264	12.2017
257	TCGA.YL.A8S8.01A	0.124871	0.0329702	32.5625	8.78811	0.0133282	24.9982	2.32781	3.09327	22.853	87.6049	19.7171	0.721111	204.093	84.7498	7.01491	0.0460555	44.935	13.703	82.1723	4.57173	103.551	120.661	58.0189	14.8516	7.53232	15.5062	18.5371	49.3227	0.216547	4.20099	0.838645	1.25855	3.81188	152.763	6.21849	0.0534342	20.0961	0.110403	12.1616	1.24649	22.23	53.0648	8.76356	55.746	14.6733	58.6532	110.673	13.1766
258	TCGA.EJ.A7NF.01A	0.0636141	0.0121426	26.5291	2.7766	0.00655142	24.5554	8.86443	3.8694	38.063	77.7945	22.3962	1.42261	271.291	111.311	6.56868	0.0671263	103.461	17.8839	97.7348	5.21132	140.344	136.965	75.725	24.0001	9.05377	19.3689	21.0224	28.5492	0.119873	3.10285	0.889504	1.88487	4.34442	87.655	14.9382	0.0255912	28.4925	0.100954	10.5742	1.03603	9.44127	23.1275	7.30623	60.2392	22.6042	51.3198	112.633	16.544
259	TCGA.YL.A8SA.01A	0.174131	0.0447232	77.3968	11.1867	0.0154937	27.9011	19.3696	6.25866	77.4491	122.201	30.328	3.08601	298.013	111.693	6.22004	0.0955075	163.823	18.2836	82.2612	9.39475	360.899	272.026	156.416	23.0283	39.3329	22.5189	28.6081	70.7686	0.259393	4.62775	1.17991	2.00105	8.57724	223.638	18.4274	0.0929386	45.963	0.140579	21.9218	1.93477	23.0524	65.3219	12.2368	79.1818	41.528	43.427	325.728	15.6053
260	TCGA.XA.A8JR.01A	0.0566551	0.0318801	21.1486	5.77253	0.0109535	29.6044	7.993	4.47309	37.3023	83.6	24.4938	1.05833	178.21	86.796	8.38479	0.0507344	84.5489	13.6195	93.5742	7.05671	99.2343	97.1101	79.2674	23.5874	10.6795	16.4194	27.4496	33.9331	0.16182	3.68011	0.84069	1.37038	3.42294	80.0208	6.60337	0.0615211	25.7382	0.084844	16.8805	1.61457	9.14222	33.3196	8.90484	86.8684	24.9568	48.0869	68.5182	19.154
261	TCGA.EJ.8470.01A	0.0199038	0.00635192	5.19064	1.26033	0.0053686	10.1987	2.84373	2.65455	15.7483	38.0233	15.8691	0.405551	107.391	73.6834	2.40705	0.0239225	44.5978	11.4572	67.5129	2.75052	41.4818	59.2385	25.3287	12.6523	1.24086	10.1667	12.9618	21.3812	0.191276	3.57547	0.628841	0.959527	2.69771	40.1551	2.74307	0.0177602	9.19101	0.086034	7.58264	1.33799	2.73636	11.5601	7.75917	48.7916	13.4778	38.1153	40.3715	5.54862
262	TCGA.V1.A9OL.01A	0.128029	0.0183803	45.1202	7.53883	0.00860319	26.2462	5.86661	3.25677	20.9863	101.528	26.0204	0.766826	212.286	97.2242	5.60813	0.0542459	114.3	15.5434	84.4647	5.30913	223.415	134.658	72.3465	17.5173	13.086	18.7921	18.0524	65.6725	0.257623	5.11124	0.687626	4.69022	5.46524	107.61	2.71804	0.0377413	23.9255	0.177104	15.8694	1.40879	16.5573	49.8623	10.7632	59.3259	18.5226	45.6688	118.044	14.2513
263	TCGA.CH.5791.01A	0.107142	0.0167116	30.5067	5.39643	0.00840756	14.2479	5.97126	5.11388	47.0221	68.9256	25.6507	1.05125	180.586	84.0843	1.94514	0.0378817	105.658	13.1692	72.7862	6.47394	129.087	146.613	69.6989	14.8499	5.8438	12.8685	13.3867	61.1135	0.257806	2.89013	0.800358	2.02454	4.44719	148.526	5.77246	0.0372582	18.7032	0.152248	12.0202	0.961899	18.1493	38.4045	6.67747	68.5602	15.8074	48.2795	187.898	6.19646
264	TCGA.TP.A8TV.01A	0.156805	0.0277511	58.587	7.66435	0.0106678	34.9442	10.744	3.76744	40.0812	164.434	26.7704	1.66181	374.055	118.115	5.72761	0.0657497	104.64	18.8069	100.203	7.47922	199.666	217.881	128.538	25.1667	23.775	23.6158	24.4473	27.3573	0.177589	4.21851	0.836007	1.87577	5.87735	137.207	13.3882	0.0379793	31.0446	0.0656769	14.2309	1.22631	26.2414	52.4887	12.6125	74.0913	26.2951	53.238	140.335	17.7152
265	TCGA.G9.6364.01A	0.243116	0.046189	48.9948	8.50695	0.0198238	36.2919	8.44353	6.07217	65.1736	92.8305	16.7689	1.79378	162.305	71.1533	9.57366	0.0551702	84.4123	9.26415	68.7385	14.5792	93.4379	141.916	61.037	17.085	15.1789	8.21658	16.9613	51.132	0.270096	4.12433	0.645043	3.36256	4.21347	277.07	8.39254	0.217927	40.8446	0.17818	18.5213	0.942308	29.7804	80.3476	7.76476	114.208	11.2378	41.5541	144.924	20.9443
266	TCGA.J9.A8CL.01A	0.131551	0.0389291	42.3448	7.6055	0.0229625	53.5521	4.34545	4.81927	53.1869	96.4483	19.7257	0.679731	159.444	80.5357	16.7962	0.0485141	145.02	11.2993	78.458	7.55464	121.772	146.489	65.3165	16.9983	7.02882	11.2209	40.0367	45.5157	0.266335	6.12666	0.66105	2.73759	3.74787	141.189	2.56261	0.164705	25.3052	0.177577	18.9026	1.46276	18.8787	41.2923	8.50501	92.4112	15.9679	51.6161	98.4451	22.3721
267	TCGA.J4.A83J.11A	0.0445396	0.0265549	12.6903	5.13844	0.0122887	21.9923	4.06678	4.68296	43.0592	52.8611	13.898	0.782558	124.317	68.7046	7.86694	0.037053	50.3521	10.5813	83.2878	8.24601	68.7812	55.6213	39.5735	10.4966	1.8344	9.63547	32.1314	38.8529	0.28413	5.10298	0.880505	0.592168	2.91872	92.2205	2.6707	0.105216	17.0168	0.159721	17.1497	2.11213	6.25578	47.2155	7.00762	82.6545	16.1442	31.6814	66.9899	13.8355
268	TCGA.G9.6494.01A	0.274864	0.0356421	58.1079	13.7685	0.0138844	28.6261	7.6824	5.98692	43.5421	119.655	30.6213	2.06124	238.753	91.4187	6.27715	0.0903636	153.634	13.054	73.5053	8.01559	195.004	161.941	72.8438	26.3661	18.6196	13.6301	18.1093	88.4643	0.284339	3.9789	0.924669	3.65328	5.76614	278.059	8.90482	0.0955583	40.5973	0.137579	17.7543	1.26796	39.8322	68.7523	9.85851	85.7692	26.5453	65.0977	115.612	15.3577
269	TCGA.G9.7523.01A	0.0752384	0.0275498	15.9318	6.51228	0.0133809	44.8864	12.5404	4.87029	29.9125	55.1451	11.6214	0.818592	107.588	59.6243	11.8284	0.027797	50.089	7.21648	79.2366	10.2238	40.282	101.927	48.7108	12.3044	4.21549	5.21226	19.0758	34.13	0.117226	3.4762	0.45541	1.48337	2.44898	93.114	1.24648	0.114701	23.5878	0.108302	16.4947	1.25631	12.6343	66.3268	4.80643	102.996	8.41486	34.364	51.6055	23.7359
270	TCGA.KK.A8IG.01A	0.131206	0.0416955	23.904	10.8132	0.016585	39.984	6.04316	3.50775	25.5998	94.4908	14.9126	1.29598	146.059	75.1465	10.3103	0.0383615	83.5003	9.69943	72.8421	10.6447	100.809	135.069	83.4069	15.4997	14.9556	8.1154	17.148	44.7283	0.197802	4.20535	0.51883	2.34267	4.12495	139.308	6.12142	0.110684	30.7489	0.0816649	14.3359	1.1705	16.2638	86.7366	7.9746	76.1258	13.3545	42.395	86.1335	17.3258
271	TCGA.SU.A7E7.01A	0.0470253	0.0157491	15.688	3.64949	0.00947354	18.3953	3.67198	4.56254	33.5531	48.1634	18.3076	0.798976	143.809	81.8621	4.64825	0.0357098	76.9826	12.915	76.7113	4.73728	52.275	83.7179	40.1462	15.646	3.66219	12.0448	20.2507	36.5822	0.253558	3.70138	0.756889	1.07939	3.1799	67.7094	4.04285	0.0518776	18.9261	0.130784	12.9318	1.75904	7.37248	26.2436	7.56664	73.8099	15.2777	35.8761	72.7779	11.701
272	TCGA.VN.A88M.01A	0.057971	0.0173314	24.6699	3.1875	0.00677702	36.3532	12.3163	3.06472	36.0685	64.5676	28.2524	0.805409	264.533	113.4	7.6492	0.0430259	116.404	19.2446	102.645	5.39537	138.41	126.515	115.825	37.5709	9.99335	30.1095	20.2522	21.4999	0.12785	3.49332	0.82305	0.858424	3.33741	45.2663	12.0224	0.0265289	22.3347	0.0753212	13.3794	1.66833	7.16872	18.8472	9.80706	67.8652	29.9848	56.5134	94.5695	18.5168
273	TCGA.G9.7521.01A	0.21961	0.0697631	34.4395	13.3182	0.0232612	24.3784	5.19447	5.98057	44.7023	98.1962	25.8515	1.38539	130.934	71.1735	3.70966	0.0456718	127.819	10.8175	66.8893	12.4323	239.789	237.09	81.6889	14.5578	30.3708	14.3631	14.5059	95.4295	0.503423	6.29112	0.561288	4.1826	6.617	142.759	4.71514	0.112849	38.6281	0.0999507	28.5468	2.10673	43.6315	107.228	18.7673	115.588	20.6255	45.3574	132.281	11.6772
274	TCGA.V1.A8WS.01A	0.0573716	0.00659627	17.8722	1.30925	0.00405978	13.9994	3.6155	2.23523	20.2265	72.0168	25.0329	0.494952	269.926	114.432	3.22973	0.0335246	79.1464	17.188	93.7264	2.85638	68.2711	100.873	31.2305	24.0285	3.06293	19.8599	10.6895	19.1457	0.120299	2.18589	1.24937	0.794066	3.56421	49.1582	3.56036	0.00927925	13.5216	0.0758836	7.00533	0.723875	10.8621	19.1607	4.82337	50.7152	16.5468	68.3992	67.1686	12.5107
275	TCGA.G9.6347.01A	0.0671484	0.0554341	24.516	8.76155	0.0124762	60.5288	35.3482	6.40298	54.708	78.5116	16.3571	0.85919	152.467	72.5961	22.9574	0.0538807	46.1077	12.5691	128.669	17.156	71.7264	73.2307	114.684	22.5245	3.95471	18.9623	27.845	19.0793	0.0950317	2.95966	0.3706	1.91361	2.55191	47.7542	1.63173	0.161975	54.6162	0.0749254	16.5882	6.15505	8.20339	46.6891	5.84964	103.618	28.6003	19.9203	52.707	29.6132
276	TCGA.V1.A8MU.01A	0.0636381	0.0254161	19.846	4.88955	0.013066	32.0523	5.06973	3.87147	31.2016	56.0451	14.9566	0.694283	138.548	72.2179	8.06969	0.0324025	53.8668	11.2614	79.2415	7.21116	66.025	78.3152	39.9747	13.0937	4.6171	10.6562	23.2374	22.6402	0.185982	4.19149	0.552598	1.27752	3.21808	77.7115	2.64904	0.0946406	21.9097	0.122301	12.7079	1.90861	7.77822	35.8861	7.45828	66.7312	13.7384	34.1428	63.0636	16.4976
277	TCGA.G9.6373.01A	0.119979	0.0688561	48.9154	7.70339	0.0162802	38.3693	16.048	4.1812	57.2776	100.694	27.1267	1.2383	194.976	92.3525	7.43061	0.0628976	133.541	15.7844	89.1597	10.3871	283.631	184.183	103.946	32.6905	15.8921	27.8028	20.3901	46.8684	0.294589	4.55091	0.803063	3.67387	4.27992	139.377	5.16905	0.119771	34.6281	0.221943	21.0359	2.59801	17.0903	60.2114	10.7085	99.8441	24.7705	58.9314	143.296	15.7019
278	TCGA.CH.5788.01A	0.176041	0.0132805	35.3025	4.43197	0.00583037	28.2743	3.34299	2.47583	23.012	106.758	25.0361	1.25026	257.616	85.3675	4.4031	0.0413514	84.1456	13.386	86.7996	6.07888	127.144	174.522	43.9629	17.5556	8.76269	12.112	13.7276	41.6579	0.228979	4.32245	0.928697	1.74708	3.88379	180.538	10.9161	0.018284	15.0168	0.112542	8.61205	0.341846	35.448	55.9324	7.78357	54.5429	14.3907	75.1814	259.26	11.8119
279	TCGA.QU.A6IO.01A	0.0402553	0.0210325	23.6947	6.42537	0.00580161	26.214	16.1561	3.65083	45.2941	86.7521	21.5941	1.28102	265.221	98.3395	6.44892	0.081273	78.3589	20.8413	125.725	9.43019	112.275	82.4498	124.958	28.7532	5.45418	30.4775	22.2523	16.1921	0.0955753	2.8182	0.536135	1.14777	3.36739	28.5199	5.41204	0.0429063	45.8192	0.0600774	10.2291	6.69153	5.56887	22.1298	7.93124	64.0733	50.6325	21.6396	89.8879	12.1471
280	TCGA.YL.A8HK.01A	0.10882	0.0353365	39.1386	9.10651	0.0209696	26.023	3.96802	4.76554	49.5148	85.3961	16.4499	1.04147	155.649	74.0504	6.75273	0.0432425	79.1691	11.3675	80.9459	8.70876	118.96	95.9501	55.4091	11.7461	6.34206	10.7351	29.8409	66.875	0.418603	4.91024	0.712292	1.39517	4.35924	174.501	3.47801	0.136338	27.4904	0.198646	21.2404	1.38208	19.4451	69.9016	8.77539	90.7962	11.2771	38.2145	73.9619	17.8034
281	TCGA.HC.7212.01A	0.122974	0.0194884	40.4193	4.67701	0.0118984	21.669	5.58787	3.6043	46.1758	77.9193	20.7983	1.7659	205.29	89.1156	3.61918	0.0537326	109.608	11.7597	62.9005	5.83053	106.759	161.909	57.5452	15.1237	7.71577	9.73208	14.9616	52.9308	0.313337	4.81801	0.810997	1.15137	5.40954	180.068	8.52969	0.0460441	22.931	0.166083	12.4501	0.520882	23.9985	36.7005	9.76503	81.0823	12.1779	57.0106	108.42	13.8368
282	TCGA.CH.5771.01A	0.0769328	0.0305595	22.0216	8.3443	0.0146273	21.39	5.80483	4.89069	56.389	62.1573	16.7731	0.955178	138.629	69.9186	5.78958	0.0324829	50.5073	10.8514	75.1066	8.11697	74.0098	77.8786	40.2442	11.1571	3.43374	13.269	19.1393	51.3767	0.281032	3.67209	0.679098	1.63935	3.64337	131.329	2.82304	0.110247	20.3943	0.183464	14.3162	2.70721	11.5033	59.1471	6.28027	89.2112	14.5042	37.2041	97.1819	10.6098
283	TCGA.YL.A9WY.01A	0.0710017	0.0216945	13.6349	7.03418	0.013895	23.6629	2.83735	3.81212	34.2414	66.6714	15.895	0.576146	118.714	71.248	5.09973	0.0359983	67.2418	11.7835	81.2654	6.52556	89.7059	98.8789	50.01	12.387	7.01389	11.411	25.2025	38.9971	0.295384	5.58938	0.536398	2.02855	3.76107	94.1178	3.38156	0.0868325	25.3901	0.137963	16.6153	1.8246	10.9338	42.7742	8.61525	78.0215	13.8529	34.409	71.4666	12.2874
284	TCGA.HC.7750.01A	0.222755	0.0392202	57.3001	11.8697	0.0133522	31.5446	10.4895	5.90511	48.6282	103.952	22.0629	1.68715	190.563	80.5873	7.3543	0.0550394	68.191	12.0492	90.0402	11.3099	135.126	131.522	65.1674	15.971	8.86168	11.8653	16.5115	45.2974	0.152481	3.06746	0.730066	2.61677	4.4957	198.768	3.76819	0.110245	31.301	0.124276	17.3433	1.3706	29.1955	101.183	6.41056	97.9224	17.167	50.1013	117.336	17.8152
285	TCGA.2A.A8VV.01A	0.113973	0.0170103	42.4812	3.50656	0.00806333	37.0074	7.95318	3.71343	32.1174	77.4225	25.701	1.49389	246.594	102.087	7.70535	0.039652	98.2034	14.1855	93.1848	6.04165	108.955	172.716	82.9756	25.3026	12.667	16.0865	15.2665	25.1014	0.125019	2.94114	0.891249	2.43624	4.59709	142.941	7.70672	0.0403763	31.5218	0.102018	14.3759	0.630471	15.2141	40.6555	7.21126	69.8944	15.1689	76.6822	125.082	22.6917
286	TCGA.HC.A76W.01A	0.127809	0.0335989	19.3849	5.97684	0.0144354	34.5256	6.50602	4.33707	54.4541	68.6478	16.2446	1.17408	143.42	83.5675	8.08931	0.0399082	76.69	12.8341	88.5052	11.0556	96.5524	118.323	47.2639	19.9191	4.17098	13.9373	29.3009	41.1078	0.28316	5.47734	0.708745	1.61349	3.54327	202.039	3.78767	0.111813	24.7626	0.269887	15.0555	1.41657	17.8306	62.301	7.7623	84.7597	14.0928	45.2498	122.352	17.4855
287	TCGA.J4.A83K.01A	0.0692273	0.0163624	24.5302	4.20195	0.00857688	25.2903	5.39511	3.61677	28.8219	62.3715	20.3299	0.98795	195.563	92.3816	6.88706	0.0389405	72.3224	13.8816	90.3934	6.37946	69.3191	99.2882	48.4196	19.1586	4.25032	15.2324	17.7041	30.1132	0.149761	2.81352	0.869343	1.31301	3.76716	96.1406	6.34581	0.0430172	21.7712	0.114179	12.3917	0.963823	10.5639	33.4495	5.97124	62.4995	15.8563	55.0668	72.7145	17.8141
288	TCGA.G9.6343.01A	0.183423	0.0512177	78.2287	13.1523	0.0107448	42.3565	25.2736	5.14938	57.2787	163.606	31.9095	2.9129	319.919	99.6051	9.07789	0.0880469	121.729	16.2568	111.601	15.4466	153.514	167.811	131.072	33.67	24.7012	24.1811	18.4446	36.8539	0.105797	2.85286	0.666275	3.51946	5.09279	101.681	6.26592	0.0807292	52.8919	0.0775203	19.5892	2.98481	27.3884	69.5249	9.64867	119.529	40.3339	44.7734	106.574	21.6734
289	TCGA.EJ.7793.01A	0.235573	0.0336079	79.7034	10.4362	0.0139717	26.9069	9.27026	6.67821	50.8675	113.317	28.3053	2.52821	235.558	89.5137	6.70011	0.0802025	95.3926	13.9604	89.0097	10.8109	158.473	173.242	65.4347	19.7151	11.7463	15.2023	16.9038	66.5193	0.202809	3.79783	0.969317	2.98755	5.35844	368.388	8.74063	0.0935853	39.6318	0.158034	22.5782	1.05219	29.9839	84.7809	8.31651	111.002	19.7633	68.1558	143.632	16.2078
290	TCGA.HC.A6AP.01A	0.0583001	0.029632	21.3769	6.72465	0.0085513	37.5635	12.0223	4.81034	40.9184	81.5	15.6293	0.951087	197.281	77.6785	10.3173	0.0600974	64.6268	14.7066	117.978	13.2504	90.5056	68.4817	110.039	18.9816	6.74843	15.8992	23.616	17.4823	0.113731	3.57049	0.40865	1.57061	3.29818	41.7639	5.63387	0.0829401	43.5653	0.0512311	11.603	3.29185	8.25727	37.8608	9.45809	66.7919	23.1475	21.5915	117.308	16.0732
291	TCGA.XQ.A8TA.01A	0.194983	0.01283	31.4555	5.59702	0.00859965	15.5732	4.45631	2.08428	16.4317	149.966	25.0555	0.308292	403.336	151.467	3.26007	0.153486	229.014	23.6565	122.198	3.62794	302.471	205.833	57.0694	22.6392	15.6365	16.9581	28.1651	61.5143	0.42466	6.11384	1.31557	1.64085	6.72683	126.486	7.75406	0.0450731	21.4635	0.212377	15.4099	0.177779	51.3926	38.8452	17.2263	60.8567	13.3377	66.8229	255.591	9.42673
292	TCGA.EJ.A46G.01A	0.0673888	0.0286958	33.0202	5.45375	0.0161646	58.6367	2.5089	3.99954	58.8293	63.2529	18.7585	1.03205	196.097	94.1526	14.4319	0.0724226	125.186	14.073	79.0976	8.07357	153.463	138.101	57.2017	17.1328	7.94463	13.2397	40.0948	64.2129	0.314334	8.53621	0.78039	2.94371	4.40392	212.602	8.47853	0.100627	22.5195	0.29895	18.8824	1.23377	9.46653	40.1408	14.5169	87.7692	12.8393	48.9013	113.385	29.0325
293	TCGA.J4.A6G1.01A	0.0219792	0.00683372	4.54062	1.21312	0.00493463	13.7704	2.91854	2.64731	20.8618	23.4004	9.2773	0.232257	90.9973	57.8423	3.13408	0.0175954	36.5432	8.95129	75.7477	3.4468	30.6391	44.5069	20.7043	8.33608	0.682526	7.2012	9.21211	15.8341	0.131093	2.1592	0.486565	0.817682	2.12437	29.2659	0.729327	0.0285945	10.1307	0.0766486	8.80399	2.16432	3.21734	14.2966	5.79121	50.2976	8.07015	19.0656	32.1622	6.44305
294	TCGA.HC.7736.01A	0.0885841	0.0131171	23.9621	5.14091	0.009276	13.5864	4.12323	3.68613	27.3277	67.9451	21.1912	0.913145	135.714	78.6163	2.56515	0.0401194	61.1604	11.5603	72.6996	4.54353	43.8478	90.3955	38.0687	13.5941	3.7443	10.167	11.7031	39.6273	0.189066	3.12101	0.73464	1.35591	3.43073	108.636	3.52816	0.0426397	12.8612	0.138113	11.7549	1.1085	13.803	38.6519	7.26158	73.105	14.9071	54.456	55.4852	8.08104
295	TCGA.HC.8258.01B	0.0261069	0.135644	3.93732	6.30198	0.24188	46.3077	5.54941	4.89604	78.4249	24.7975	16.7614	0.819321	46.7789	47.9354	31.4257	0.0666891	46.3691	5.54477	42.0674	6.39813	35.4665	225.208	24.6388	6.61132	4.91788	2.99047	157.683	269.878	2.24266	117.599	1.35394	0.933698	1.98081	2235.83	14.1254	3.78855	22.8176	2.57039	35.5628	0.353799	3.4173	59.5941	19.9314	147.043	14.423	96.2181	43.0858	10.9215
296	TCGA.ZG.A9LM.01A	0.131762	0.074401	34.4167	10.5893	0.015326	28.0114	3.15923	3.70379	29.7833	97.756	23.4536	0.645103	163.915	89.9417	6.76107	0.0430744	109.98	15.3669	87.8233	7.09651	269.966	159.532	65.4667	24.1776	15.1219	25.1099	18.2041	73.1488	0.165707	3.81204	0.667764	3.52304	3.91853	172.764	3.14489	0.0617823	23.0378	0.093244	17.1518	1.47611	14.408	63.2866	14.2615	72.3902	24.5894	68.3166	92.624	10.4008
297	TCGA.KK.A7B4.01A	0.0797598	0.0123007	20.3294	4.17327	0.00612217	23.8126	4.94918	2.49932	26.7203	59.8429	19.7669	0.560641	226.355	92.7738	4.535	0.0372856	89.0989	16.3814	86.986	4.44663	173.311	104.277	46.818	15.6977	7.10751	19.305	15.5757	28.1067	0.219342	3.63147	0.811148	3.14982	4.44999	74.505	5.36405	0.0232078	25.6279	0.0985583	11.064	1.3802	13.8736	31.5068	8.39256	52.8589	16.5346	38.2665	119.514	12.8292
298	TCGA.ZG.A9LU.01A	0.0510525	0.0432557	16.1511	6.03412	0.0120903	23.6401	5.05606	5.21855	50.1887	65.0555	23.3365	0.768584	199.679	89.4262	7.70293	0.0646201	90.5569	18.8069	129.239	8.81887	177.567	77.5864	70.4569	18.5428	4.02057	29.1181	44.5498	40.1105	0.289486	6.23046	0.849693	1.04046	3.81997	67.9628	4.16392	0.0854383	25.6022	0.134812	15.1098	3.10868	7.05668	46.7003	10.9681	72.3923	30.8086	38.1504	85.9331	11.4844
299	TCGA.FC.A5OB.01A	0.067542	0.00765264	22.9051	4.45643	0.0035426	13.5026	12.4612	4.05455	14.2306	84.7171	30.7529	1.84452	291.303	104.819	2.94456	0.0870591	142.346	14.0806	82.3254	3.28749	127.059	252.073	89.0259	24.1522	21.2721	9.02503	14.075	73.757	0.0946118	3.66705	0.691853	3.58502	6.57659	96.4586	10.7651	0.0105115	30.2853	0.0382537	7.45848	0.251684	11.5831	36.8435	12.0757	47.7207	16.6371	79.5048	152.675	6.76426
300	TCGA.G9.6351.01A	0.187406	0.0252986	51.1248	7.73069	0.010236	29.0469	11.6967	6.19888	46.6331	98.6144	29.8289	2.08213	241.979	91.4935	8.23127	0.0698183	96.8985	14.2521	95.6505	10.6098	126.724	124.742	64.787	25.1718	11.4909	18.3368	18.0777	55.179	0.152642	3.84166	0.952521	2.49427	4.36792	207.885	7.63207	0.0732609	33.7892	0.118463	18.7909	1.42885	24.0959	59.8777	9.613	91.5986	21.0479	60.9009	140.134	16.3198
301	TCGA.EJ.5503.01A	0.0915784	0.0262871	30.3868	8.26866	0.0131568	17.753	4.80996	5.23561	47.2923	64.9279	19.5229	1.26161	157.383	73.11	5.04207	0.0492848	55.5916	11.7236	80.7898	9.09065	89.827	68.9109	38.4083	13.3682	3.4251	11.8459	17.0088	50.3006	0.217778	3.53673	0.886286	1.43313	3.84817	157.037	3.97632	0.102061	23.1616	0.162258	16.0528	2.21313	12.3583	57.3389	6.75105	83.9056	17.6407	33.8876	86.6032	11.4605
302	TCGA.J4.AAU2.01A	0.105949	0.0199809	34.2747	7.22936	0.00889681	29.3803	8.17441	4.20239	33.7702	109.028	24.207	1.51126	224.72	91.6931	7.29221	0.0533311	108.625	13.0994	81.9189	7.51155	90.9709	135.077	75.255	22.1838	13.3932	14.8056	11.5303	26.6872	0.0923557	2.17363	0.647575	1.4541	3.91383	100.204	5.91811	0.0414591	28.5731	0.0554644	13.5247	1.6368	15.0916	38.2472	7.95222	90.3508	22.8944	46.3308	73.1179	19.949
303	TCGA.EJ.5511.01A	0.216172	0.0220923	40.0007	5.94892	0.010717	14.0539	4.96459	3.82026	25.2297	88.5462	23.7208	1.26774	181.486	89.1783	3.68504	0.0421451	72.1349	11.9541	72.9445	7.26744	74.2382	125.986	39.5831	16.7608	9.23687	12.3001	14.7933	30.6312	0.233323	2.67121	0.934849	1.37926	5.27046	193.524	4.10552	0.0380286	17.3245	0.120343	12.9225	0.93429	31.653	54.7331	5.06303	82.0981	17.889	56.8023	91.8834	10.1663
304	TCGA.CH.5751.01A	0.0288799	0.00883782	3.49322	1.57079	0.00823484	17.088	1.16076	1.83435	14.1288	27.5583	11.2094	0.12662	100.825	67.6921	4.06939	0.0205179	57.1609	9.14108	59.9144	1.68111	100.933	90.4923	9.63317	8.11733	1.60359	7.86637	11.8738	46.0278	0.410863	5.7798	0.606527	1.59354	2.09949	81.65	1.21459	0.0287971	5.5631	0.144745	10.9935	0.703094	5.12094	14.2117	10.7811	50.1133	6.06028	47.3772	41.6353	7.10398
305	TCGA.CH.5792.01A	0.0847872	0.0203572	20.4439	7.99675	0.0124141	17.7256	4.24415	4.58695	42.1408	64.5591	16.1837	0.876677	133.539	68.9734	3.91383	0.0397214	41.827	11.4057	76.227	8.10873	64.4392	79.3593	34.9779	11.8185	4.8179	12.474	15.2733	49.6774	0.251304	3.53688	0.646226	1.55891	3.88392	124.899	2.24426	0.0902604	23.519	0.184053	13.6373	2.72972	13.756	54.8599	6.37703	91.8397	14.7591	32.1914	68.0881	10.242
306	TCGA.KC.A7F6.01A	0.0433262	0.0166821	17.3815	2.71942	0.00718473	22.308	3.29419	3.5163	33.2182	61.7084	20.3294	0.468776	218.553	92.2878	5.45264	0.0306905	68.2908	16.1166	103.637	4.99869	102.57	83.0763	53.7957	21.5624	3.46252	19.12	20.8969	24.1668	0.149681	2.97427	0.902303	0.803091	3.1579	76.4399	4.21287	0.0366329	17.2104	0.103392	12.4525	1.39246	7.74748	28.0202	6.45286	60.8025	15.798	48.1874	81.3532	13.1114
307	TCGA.EJ.5510.01A	0.164317	0.0239763	41.9493	8.57723	0.011126	20.2604	5.741	5.71301	62.58	80.7276	25.3081	1.52194	169.573	78.1907	3.80973	0.0488421	91.0929	12.5258	75.0642	10.8282	111.688	105.176	48.1871	16.1156	5.68111	13.5267	15.9977	54.4235	0.280507	4.09669	0.797875	2.23179	4.88279	210.415	5.02935	0.0755789	25.042	0.179843	16.714	1.75865	21.471	71.9269	6.67383	90.084	19.6421	42.9139	115.897	10.3171
308	TCGA.HC.7211.01A	0.0460888	0.0182626	15.6918	5.10725	0.00947659	12.4478	7.27594	4.31821	38.4405	79.1674	28.479	1.50614	170.191	85.5573	2.86142	0.0439966	94.9382	13.4432	74.3816	5.64266	113.162	120.359	55.0601	17.1057	3.85422	12.915	19.395	81.3944	0.273401	3.98015	1.03048	0.978451	3.88198	179.841	4.16983	0.0470304	15.009	0.129626	14.1581	1.42151	7.86966	38.2699	7.05766	97.0248	22.7352	62.6249	78.8919	8.15388
309	TCGA.HC.7818.01A	0.0642841	0.0147418	18.8112	4.37902	0.00807992	15.8452	4.90626	3.94929	33.8287	69.4769	20.8642	1.15067	162.928	79.5185	3.73134	0.0404446	66.8682	12.4688	77.3024	5.75661	84.7139	90.418	41.0696	15.5152	3.31561	13.1702	12.1811	29.8739	0.170398	2.65591	0.821255	1.02996	3.99148	107.554	6.65288	0.0461423	17.8797	0.10324	10.5968	1.68774	10.0322	34.88	5.89612	74.3844	17.3296	43.1193	75.013	11.2462
310	TCGA.J4.A67N.01A	0.0332523	0.0169393	21.9645	4.16574	0.00552808	27.3534	30.4364	3.97908	43.5362	94.2982	23.9204	1.28737	231.267	106.455	6.6456	0.0856408	122.311	21.1901	118.806	8.93465	148.416	99.8751	166.126	39.8492	6.99653	31.0326	18.0426	20.3436	0.120222	3.48813	0.511128	1.06269	3.99979	23.3949	8.71272	0.0385659	39.3819	0.0661559	12.3758	5.50184	4.27119	16.1957	11.6762	77.3982	44.0062	25	91.1633	18.0241
311	TCGA.EJ.5506.01A	0.148691	0.0337076	34.3045	9.28519	0.0153388	16.6505	3.75754	5.78532	44.0125	82.2149	27.3166	1.71025	166.381	84.9959	3.98222	0.059044	115.932	12.7696	77.4768	9.66883	148.875	129.61	38.0024	18.9753	4.50139	12.9422	19.6928	65.9692	0.36274	5.0201	1.20868	2.00495	4.61275	248.124	5.39535	0.0854512	24.6244	0.191075	20.5877	0.789591	18.7779	58.0941	9.74499	75.4818	19.1227	66.266	120.438	10.067
312	TCGA.VP.A87H.01A	0.0718625	0.014516	23.1999	4.49462	0.00721663	28.4118	3.64748	2.28795	23.6596	67.9039	28.5324	0.730445	216.51	96.462	6.35997	0.0414097	49.8383	18.1018	89.5155	4.18063	89.0151	87.8069	44.5992	20.8536	5.74461	27.9508	19.0756	23.7279	0.124447	2.97663	0.8608	1.14772	3.36123	88.0651	9.15811	0.0327403	15.8704	0.152581	10.6159	1.82904	13.6769	25.8249	7.1577	57.1287	25.8947	62.2296	121.77	11.6297
313	TCGA.KK.A7AV.01A	0.0357192	0.0108368	10.094	2.06811	0.00661206	15.8659	3.92879	2.92395	24.39	38.7001	14.8584	0.450755	118.945	73.8834	4.42454	0.0279796	48.0792	12.096	78.7502	4.73202	62.7745	62.3343	36.5144	13.5153	2.33103	11.7765	15.764	20.7418	0.132439	3.40449	0.60763	0.900788	2.6838	37.9707	2.24123	0.0356238	14.8399	0.0787993	9.65079	2.52709	5.23683	20.6871	6.07902	55.2059	16.1848	27.9524	51.3889	8.19982
314	TCGA.VP.A87B.01A	0.098747	0.0174356	28.1638	7.88576	0.00725715	28.7623	5.36831	2.7834	25.4917	110.828	21.6828	0.938347	240.529	95.5478	5.08266	0.0425813	64.3212	16.3085	83.3714	5.62291	95.6246	123.985	81.4162	19.7858	9.78379	16.5831	19.0407	22.7261	0.153016	4.00619	0.734552	1.12136	4.42278	113.307	8.05719	0.0347558	22.4363	0.117404	8.88694	1.6607	14.2672	35.903	6.80311	61.8639	24.586	41.4883	119.143	15.2594
315	TCGA.HC.8213.01A	0.119489	0.012729	34.0491	2.6193	0.00596736	16.4511	12.0671	3.74312	25.2072	90.1152	31.2835	1.52463	235.298	107.846	3.89072	0.0560906	136.713	16.7867	90.0565	4.67658	154.127	201.168	87.3503	40.3533	12.0513	18.5561	16.5127	32.0359	0.12585	3.06679	1.06342	1.35562	4.63386	127.651	17.0956	0.0190832	23.865	0.0757867	11.0087	0.73868	18.1967	29.0384	8.02576	67.4298	25.3997	94.7879	118.981	10.1569
316	TCGA.G9.6369.01A	0.325623	0.042066	91.8452	15.9358	0.0106853	65.4894	20.3136	5.51514	43.829	163.641	35.5806	2.85135	364.709	107.671	12.9003	0.0943282	136.188	17.4223	108.539	11.5544	195.954	261.072	157.202	43.1882	36.6301	27.4747	18.2859	59.5988	0.0817349	3.38143	0.677842	2.79957	4.612	134.334	15.1431	0.0714672	57.5832	0.079842	18.0191	1.39144	39.9589	61.9585	14.6664	120.336	35.4102	72.2956	153.549	27.938
317	TCGA.ZG.A9LN.01A	0.0277756	0.0146701	6.80925	2.03623	0.00896662	27.2423	4.99254	4.23175	29.5716	37.4166	11.2	0.529611	100.556	60.7745	8.18537	0.0275104	51.8845	8.8661	75.8827	6.02763	43.379	63.3121	35.1012	11.5376	2.9632	8.04678	25.5728	26.8767	0.192263	4.95614	0.394019	1.27901	3.00435	35.7222	2.15485	0.084516	16.6567	0.076996	12.9007	2.23365	4.32237	23.3566	9.6658	56.0222	9.18774	26.1176	48.9687	11.6042
318	TCGA.G9.6496.11A	0.120028	0.0495924	31.1308	12.2745	0.0144455	38.8698	11.1376	7.25286	68.6685	77.1657	20.4556	1.39323	175.617	72.5671	14.0093	0.0471491	86.7759	11.2326	98.2892	16.0714	97.1275	94.5207	54.6643	17.9493	5.67244	13.8745	23.7021	47.9581	0.221027	4.16092	0.782065	2.49731	3.5478	136.84	3.90385	0.193984	39.105	0.143954	22.2957	1.6957	12.947	87.5705	7.80249	104.884	17.4618	42.12	128.354	21.9594
319	TCGA.HC.7233.01A	0.0606733	0.010602	12.549	3.08205	0.00650766	16.8255	3.8061	3.51011	25.1652	44.9458	16.979	0.725613	114.416	65.9389	4.03881	0.0241673	42.0596	9.93442	70.2409	4.56406	60.6761	84.5601	23.5504	14.4692	1.83159	9.02711	11.1821	27.9521	0.130038	2.297	0.568169	0.985035	2.75404	85.5225	3.94328	0.0288352	11.6597	0.0776726	7.98545	1.43959	9.84609	26.14	3.77151	70.8141	12.1064	39.7023	53.9225	9.08506
320	TCGA.VN.A88K.01A	0.0477164	0.0221319	26.3643	2.93079	0.00886509	35.386	14.6625	3.05463	34.3061	61.5481	21.5494	1.0205	208.809	95.3753	9.83003	0.0430959	109.865	13.0334	88.7767	5.32969	123.028	199.355	94.6325	19.0063	13.0146	12.3397	29.6783	24.5756	0.179097	5.38141	0.715133	0.88372	4.3726	46.7224	4.02652	0.0396835	19.1728	0.117048	17.818	0.823777	8.67108	27.3101	9.49455	81.6126	14.7156	56.5999	101.976	22.8749
321	TCGA.EJ.7791.01A	0.111182	0.0295322	30.8936	9.17733	0.0139331	26.5705	5.24134	5.68072	45.0214	71.868	18.6815	1.3326	144.854	68.8696	6.30174	0.0376123	54.4871	10.1735	74.4969	10.6703	76.8825	90.5692	36.1693	11.9004	4.47874	7.94641	17.7063	59.1652	0.227087	3.54499	0.668627	1.9228	3.88937	206.764	3.33833	0.117831	22.3555	0.146131	17.2585	1.0773	17.0401	72.9024	6.55606	90.5666	12.457	41.2609	90.0532	15.3025
322	TCGA.CH.5746.01A	0.0759765	0.0128238	21.4216	2.9621	0.00719464	13.7984	5.15873	3.80376	30.3106	64.0074	26.0766	1.0194	199.32	94.7166	2.87961	0.0403208	69.7893	14.927	87.8839	4.91573	101.578	79.2244	37.2435	17.7309	3.75951	13.8101	15.1101	39.2403	0.181458	2.73867	1.12288	1.20987	3.85268	121.987	4.48996	0.0310661	16.5527	0.118822	11.041	0.782774	11.3234	32.8505	6.24884	60.2262	17.0344	61.1842	79.5699	9.37411
323	TCGA.EJ.7327.01A	0.117232	0.0184775	26.9646	5.25286	0.0110639	20.6362	2.83908	4.34867	41.9285	58.6533	20.0136	0.897409	165.823	77.4429	3.80397	0.0312066	64.545	11.2716	72.5227	5.7497	91.5821	104.638	29.6801	12.2461	2.71711	10.8549	14.5628	45.9903	0.25994	3.43802	0.934543	1.8934	4.44872	229.016	4.67387	0.0638153	19.0306	0.202649	13.6238	0.744906	17.4576	44.8937	5.19234	78.7787	10.6705	57.7075	91.6148	12.4571
324	TCGA.EJ.AB20.01A	0.0362231	0.0184966	7.68375	3.14574	0.00825677	37.4246	7.80562	4.35141	38.7958	49.5676	16.0799	0.336181	157.985	78.6473	15.0408	0.0256038	40.9423	11.421	130.116	7.0819	42.2957	50.8191	36.0378	15.1232	1.67977	11.205	31.9261	20.734	0.127599	4.46475	0.660303	1.01725	2.05533	44.3659	0.866639	0.0659924	24.5603	0.086992	11.3864	1.17669	3.96911	39.261	5.07472	76.6174	12.8309	43.5321	49.6582	20.4679
325	TCGA.CH.5762.01A	0.0440767	0.0132241	12.3657	3.02169	0.0097922	17.855	2.21053	3.40982	32.3459	51.1065	18.1337	0.715796	116.021	70.5082	4.1697	0.0280308	63.6888	9.97697	62.1002	4.59651	88.8282	83.3017	31.4953	12.7611	2.13096	8.06043	17.8705	48.9995	0.254203	3.81564	0.749048	1.17076	2.72036	140.922	3.2987	0.0516687	10.9339	0.146357	10.6706	0.792239	8.56289	35.481	6.8164	77.1712	11.6122	50.1609	66.0679	8.95535
326	TCGA.EJ.7318.01B	0.0498939	0.0181733	18.854	4.88194	0.0059602	24.4179	7.01205	5.27735	40.2819	71.0957	19.5965	1.20909	239.223	90.5006	6.28286	0.061444	74.78	16.593	107.363	8.58676	111.316	95.9657	73.1888	20.1706	7.10236	23.9179	17.2089	27.2667	0.1342	2.57434	0.587847	1.75291	3.75847	39.8909	7.77008	0.0411073	31.6346	0.0515085	10.733	2.83415	7.88205	27.6103	7.82448	62.7265	22.6581	30.8493	101.195	14.6662
327	TCGA.KK.A8I5.01A	0.0606817	0.0207225	20.2394	4.04785	0.00970719	27.5195	8.33757	5.01323	33.5396	61.4471	20.975	1.15015	177.166	83.2507	7.40774	0.0388752	75.0583	12.3198	86.7271	7.2588	57.3411	137.695	79.0677	19.8467	11.9461	11.8542	23.2388	38.1762	0.181172	3.81201	0.693445	1.00475	3.53628	91.0873	8.63354	0.0631976	22.9647	0.105241	13.4601	1.14872	12.1338	30.8418	10.1229	76.6087	17.2142	43.9909	123.68	15.2291
328	TCGA.EJ.5515.01A	0.16415	0.0388696	43.6371	9.50752	0.0182309	28.1717	7.97404	7.09596	42.3922	96.2774	27.2934	2.16973	156.785	75.2394	8.96775	0.0757878	111.384	10.1362	68.3131	9.86264	180.647	165.324	46.5066	17.2902	10.5606	8.73336	24.3952	94.0234	0.290393	5.62334	0.976546	3.0062	4.3695	361.279	6.2924	0.115209	32.196	0.165605	23.4214	0.597927	20.295	91.7786	10.0669	89.3666	16.7711	83.9547	122.108	14.3831
329	TCGA.G9.6367.01A	0.152376	0.0421404	42.2148	10.4766	0.0127467	27.8588	16.5459	7.97291	67.8108	91.1911	31.7045	2.36198	205.434	82.9024	8.77655	0.0740933	76.166	13.2162	94.1705	14.3609	150.929	101.649	57.6877	21.3652	6.86534	15.8525	21.2988	59.7534	0.1904	4.00498	0.939669	2.88296	4.23377	222.304	3.42654	0.11955	38.1414	0.140194	24.6957	1.88724	17.7281	83.4057	7.70295	114.743	26.7774	52.5958	114.847	15.6825
330	TCGA.V1.A9O7.01A	0.0770852	0.0398637	16.5314	6.94041	0.0204306	26.151	7.98696	3.67207	32.4578	65.783	14.6585	0.899531	127.788	73.0964	7.48298	0.0398524	78.678	11.6268	86.0656	10.0559	62.8147	88.0734	51.4691	14.0984	4.96743	11.4532	20.8902	47.377	0.271864	4.41787	0.753813	1.38891	4.10676	108.552	3.6505	0.110812	22.1672	0.128156	14.5463	2.04528	11.6966	59.0365	6.27944	79.2508	15.0566	39.4759	55.8612	15.8313
331	TCGA.G9.6363.01A	0.0846714	0.0245796	18.4065	3.43688	0.00860935	23.3915	11.3107	4.60268	25.9626	64.4789	17.014	1.29608	155.578	68.8653	4.90176	0.042586	95.5584	9.24028	80.2033	7.36982	73.4793	153.797	75.6594	16.5528	9.1403	7.5998	15.2777	31.9766	0.119898	3.52305	0.411939	2.49028	3.89122	83.3906	4.41529	0.0627786	35.0827	0.0461472	13.858	0.421464	15.5492	37.8634	15.7545	59.5604	8.11746	43.1142	147.8	10.2094
332	TCGA.V1.A9O9.01A	0.0397502	0.0091974	9.83425	1.75613	0.00709986	19.2992	2.76068	2.60311	25.6775	32.1234	12.3993	0.393643	117.637	69.2832	4.8114	0.0278575	53.2997	11.0453	69.5906	3.5905	70.8713	73.2248	36.9973	11.3618	3.15068	9.48508	15.5938	27.4346	0.176045	4.15461	0.602488	1.09679	3.09652	84.3567	4.85303	0.0345065	14.7539	0.132486	10.079	1.81015	5.88589	21.5318	6.13451	59.0801	10.3084	25.7494	60.9702	9.01863
333	TCGA.V1.A9O5.06A	0.0912778	0.0299408	12.9619	7.91542	0.0165336	26.9352	2.33365	3.58022	40.108	67.118	20.0376	0.893287	216.461	92.8394	4.58334	0.0865498	94.9358	16.4348	85.8166	8.2567	305.424	171.86	41.5315	11.0047	16.5239	13.3827	24.9627	95.0697	0.249306	6.57736	0.646595	4.0375	7.08717	131.128	6.578	0.0644558	25.6069	0.110913	13.5423	1.07752	18.9657	45.9141	26.0175	80.3918	14.0934	34.0145	192.078	15.9216
334	TCGA.FC.A66V.01A	0.0450079	0.0259028	22.3811	4.98175	0.00741457	19.876	10.4663	6.31513	46.4835	72.6294	23.0138	1.30171	229.773	92.5809	8.59101	0.0863033	91.5389	18.2781	134.389	11.762	104.937	69.5596	86.9528	25.8351	3.90919	28.2907	26.7738	24.785	0.137778	3.55217	0.767006	1.40724	4.087	44.2952	3.82069	0.0667602	38.9518	0.0829045	18.103	3.97747	5.19157	35.354	8.72953	72.8638	35.7061	30.7423	144.437	9.94668
335	TCGA.EJ.5509.01A	0.100983	0.0261074	26.2996	8.95291	0.0119521	19.826	4.94688	3.72187	45.4382	68.3799	18.2498	0.98208	157.68	72.3106	4.33178	0.0454512	46.1035	12.1816	78.889	7.88884	108.614	77.625	60.2665	14.1668	4.94447	11.5212	13.3814	43.1514	0.203986	3.80124	0.64082	1.61674	3.4465	232.486	4.70592	0.076621	23.0605	0.161669	12.6412	2.02008	14.8099	63.7467	6.02121	96.3991	14.6789	43.1155	90.7841	9.18548
336	TCGA.HC.A6HX.01A	0.0497017	0.0325394	17.7786	5.83894	0.00957028	31.6414	9.33726	5.11144	51.0921	68.4691	20.578	1.03046	240.988	93.7032	9.25933	0.0724958	73.1811	19.3106	134.105	12.3067	99.9165	57.6275	86.2624	24.9622	2.96962	31.0512	28.8116	18.1454	0.140601	3.54579	0.70593	1.02179	2.93304	34.1418	4.49848	0.077341	34.2825	0.0956067	12.2905	4.99557	5.40829	22.6391	10.2096	62.2584	34.79	26.0965	85.206	17.5445
337	TCGA.V1.A9Z7.01A	0.0959337	0.025325	19.2021	4.96361	0.0162613	49.1725	4.62243	3.19424	24.3833	61.4053	14.782	0.813863	153.936	79.5279	11.078	0.0552309	67.0497	11.0103	81.3159	7.64263	115.041	134.973	45.3755	19.0609	4.788	8.98965	25.701	36.4893	0.183658	6.61813	0.553509	1.98107	3.66875	145.405	5.0423	0.0639868	25.3675	0.125184	11.0112	0.840342	13.5547	42.429	8.02996	70.4602	9.45825	53.2668	91.4091	22.3775
338	TCGA.XJ.A83G.01A	0.123708	0.0292485	40.2206	9.05703	0.00893205	27.5296	11.9102	4.79065	41.5637	115.287	28.3329	2.24883	303.952	107.281	5.51181	0.0834182	110.455	18.9328	104.984	10.0335	138.683	174.267	114.153	27.9476	22.0657	23.2144	22.4689	36.7144	0.176649	4.48907	0.763061	3.1072	5.34682	72.062	8.2455	0.0454169	40.8909	0.0665253	13.6976	2.05653	17.0417	48.6515	11.4799	77.9917	37.7991	43.3868	127.219	14.9314
339	TCGA.2A.AAYO.01A	0.0543082	0.0162534	13.6585	4.25788	0.0101998	39.9693	7.1713	3.41022	22.7591	57.9738	12.5828	0.840549	122.204	77.2666	7.28825	0.038973	62.4687	11.7772	72.2055	6.11798	74.8321	104.093	49.7327	15.1708	5.85398	11.7461	14.4917	23.244	0.15142	4.17008	0.488496	1.79717	3.07977	70.1365	4.5293	0.0599363	20.88	0.0689729	10.3322	2.19084	6.94217	22.0078	8.34306	64.2456	12.3206	29.6286	33.1767	18.6506
340	TCGA.KK.A59X.01A	0.191803	0.102331	35.6646	19.966	0.0195754	53.7403	28.6304	6.78511	40.4704	96.3305	25.5235	2.19809	239.616	89.8979	7.4087	0.0882649	145.61	15.9918	89.9697	10.9816	65.7767	237.532	136.479	21.861	51.9465	19.1346	28.8648	66.0524	0.164412	6.10698	0.482723	6.89079	6.64723	112.693	5.29763	0.10008	53.9009	0.0796421	20.8869	1.38947	29.3053	64.3447	25.8236	86.0697	29.065	56.6857	153.591	20.6874
341	TCGA.CH.5765.01A	0.185597	0.011179	32.1199	4.43054	0.00625489	18.3028	5.42915	3.27444	29.3722	77.6911	20.3689	1.12851	214.199	94.946	3.66004	0.0523753	99.9224	12.7805	70.4801	3.87666	126.331	138.461	46.8084	17.0067	5.33407	12.0946	12.9296	46.2401	0.188595	2.86978	0.964408	2.38928	5.17451	198.798	8.33211	0.0239892	20.7315	0.124915	10.369	0.484146	24.7936	40.0136	6.89604	58.8923	12.3349	65.983	120.831	9.71916
342	TCGA.VP.A87D.01A	0.15346	0.0340579	76.5527	5.24439	0.0156745	25.1335	5.65001	3.93385	45.2353	105.993	30.4849	1.55443	241.039	112.972	4.50217	0.0798726	192.755	17.9228	80.5902	6.81674	247.294	188.446	76.4556	26.619	12.1015	20.2563	23.931	59.5078	0.375143	4.68646	1.20541	3.14477	6.34557	206.172	10.757	0.0704337	30.6168	0.22754	18.9037	0.944817	21.477	49.7796	7.92892	72.9649	22.1289	71.8845	131.38	16.4288
343	TCGA.V1.A8WL.01A	0.0590924	0.0236003	17.1273	4.48736	0.014175	25.0752	6.82326	4.19844	24.8277	73.2041	19.2335	0.961991	127.043	76.7059	6.83801	0.0447973	85.9516	12.0078	76.0597	7.16219	94.0195	88.431	51.6211	20.5137	6.67556	11.5622	19.8182	33.4322	0.222833	4.76012	0.678304	0.969214	2.8308	105.06	4.56692	0.0987696	21.4013	0.0883587	14.2994	1.70793	8.79993	36.1321	8.31225	69.8081	20.5264	40.0218	57.1368	14.1012
344	TCGA.ZG.A8QW.01A	0.0623078	0.0237218	18.0556	4.47242	0.0127076	34.5997	6.60013	4.0427	36.705	71.8244	16.2082	0.819497	157.404	77.4344	9.45044	0.0568411	62.9824	13.5106	97.8712	7.90773	85.7963	93.3983	45.9607	18.5251	7.48768	13.0455	31.2072	25.5164	0.166809	5.5116	0.540576	1.64762	3.79678	99.0754	4.77445	0.076859	30.6069	0.140926	11.2865	1.5391	9.62656	35.4039	8.35468	70.8537	14.789	34.3148	111.508	15.5386
345	TCGA.EJ.7785.01A	0.0922711	0.0228289	25.6997	4.77608	0.0159994	21.3579	2.54621	4.02796	40.813	57.3737	15.8235	1.08568	117.642	66.6067	5.10083	0.0329763	58.7882	9.19782	62.1362	7.28216	65.6874	87.3827	30.6244	10.1237	2.64306	7.51937	16.9134	61.4205	0.285128	3.68049	0.801875	1.44742	3.27273	241.016	2.78656	0.0845626	17.3146	0.212753	13.2042	0.937233	14.4975	53.1704	5.19775	85.5509	10.6749	47.0568	65.5811	11.1489
346	TCGA.VN.A88R.01A	0.0621331	0.032346	24.4083	7.90451	0.00956843	43.8143	10.2132	4.34304	23.2456	90.0591	18.2098	1.47826	243.958	90.1162	9.04642	0.0642763	78.611	13.8398	98.7793	10.3906	73.434	171.156	88.4201	18.1541	20.9949	12.0744	29.0885	31.5691	0.159281	4.65673	0.484041	2.784	4.96141	62.4502	7.60907	0.0568292	43.8173	0.0449749	9.74891	1.15435	9.73137	43.0141	12.7984	55.8961	16.9685	43.1956	116.093	18.8868
347	TCGA.G9.6384.01A	0.132628	0.0258796	39.6958	7.18395	0.0130974	23.5984	5.80641	4.59688	42.1066	87.732	23.2011	1.37472	156.77	75.9517	5.45354	0.0436724	91.5674	10.4789	69.6788	8.36868	116.289	130.962	40.6846	14.1043	5.61807	10.62	16.6329	63.5614	0.238783	3.74889	0.835351	2.04473	3.80488	234.774	3.64975	0.0593184	22.7128	0.155037	19.1211	1.16677	21.6142	62.2538	7.34125	96.5473	15.5344	61.5443	106.592	15.285
348	TCGA.V1.A8MK.01A	0.0677407	0.0201284	23.817	4.61269	0.00984096	26.539	6.60638	4.49716	28.3198	62.1335	21.2138	1.06898	163.521	80.9535	8.17113	0.0401367	68.3097	11.686	83.5268	7.62756	75.0395	95.7315	43.0279	16.4328	6.09216	10.4285	15.7353	29.0691	0.112812	2.87513	0.699057	1.41532	3.42216	92.6618	3.90278	0.0556132	25.4203	0.0788176	15.2975	1.13267	9.63783	41.6339	7.21298	72.0772	15.3073	46.3132	69.8697	17.003
349	TCGA.ZG.A9L9.01A	0.0619117	0.0238502	13.1218	5.66999	0.00806	52.5316	8.78335	4.16277	34.0085	58.4744	19.5373	0.482533	178.057	81.3668	11.9346	0.0207784	85.7668	12.3919	106.768	5.92324	135.209	152.132	60.4063	17.9901	8.20535	15.1112	33.6984	30.7391	0.135565	4.20494	0.447394	3.68654	3.59217	56.513	2.35536	0.041947	42.0467	0.074218	16.7279	1.49955	8.41936	34.5134	9.22499	83.3082	16.6348	47.2329	113.878	22.7611
350	TCGA.ZG.A9LY.01A	0.0760564	0.0166604	20.6962	4.29535	0.00886796	16.0728	4.66091	4.04197	31.3637	56.7718	19.7509	0.925615	154.759	80.0624	3.69913	0.0372942	73.9411	13.0234	87.3943	6.67093	45.6068	82.7895	44.9305	14.0098	3.31573	12.9697	24.9383	37.3387	0.271544	4.83743	0.720266	1.05867	3.96728	88.179	3.43391	0.056279	18.6349	0.138867	10.0004	1.58556	10.6595	38.4715	6.70494	67.1846	16.4415	38.0451	106.574	9.60532
351	TCGA.2A.A8VL.01A	0.0746728	0.0271008	31.8491	5.40473	0.0118918	33.1202	10.4287	5.24575	36.7588	77.886	30.4466	1.79255	234.073	101.4	10.4424	0.0611031	111.132	15.7875	92.5932	8.93355	121.442	124.108	84.9321	32.2743	12.4828	19.6234	24.9971	41.2158	0.132848	4.08554	0.9535	1.48222	3.85568	106.044	8.96215	0.0639334	33.0644	0.0921737	20.4709	1.62012	9.8191	35.7657	11.4514	81.1097	31.098	60.0915	94.9723	20.8644
352	TCGA.EJ.5522.01A	0.0776381	0.0130579	14.1753	2.71121	0.00854318	13.354	3.08759	3.63159	25.215	51.5337	17.0617	0.771206	123.422	70.596	2.89809	0.0283896	67.2976	9.3909	57.9744	4.65618	76.259	101.179	26.3624	11.5711	3.39386	7.63831	10.7463	39.6209	0.171084	3.12818	0.693408	2.05929	3.46152	156.985	3.88371	0.0378695	16.2165	0.114263	11.1497	0.614597	10.8033	31.2891	7.07069	61.8338	9.19455	53.912	65.6533	7.57641
353	TCGA.EJ.7794.11A	0.0790821	0.0279258	17.1805	6.04225	0.0188304	16.4879	2.16572	4.82173	44.0053	47.7766	13.1937	0.671043	99.1814	58.1383	4.75662	0.029267	52.3923	8.4688	70.081	8.64564	83.0867	62.1888	24.3575	8.86583	1.4238	6.42411	24.5853	52.704	0.416674	5.25812	0.869014	0.870657	2.89661	211.582	1.37641	0.190924	16.534	0.289838	17.3961	1.22089	11.0042	75.6269	5.82422	83.6977	9.19854	38.5771	70.9426	8.52939
354	TCGA.HC.7211.11A	0.120166	0.0446797	38.3094	16.5009	0.0131787	17.4568	5.49077	6.98998	114.395	111.557	31.5663	2.30354	235.116	91.0772	10.4791	0.117449	152.453	15.3161	127.053	15.8142	157.439	114.61	91.2219	24.6293	7.99565	13.5271	66.8358	94.4595	0.497653	9.20697	1.39804	0.871937	3.37829	162.915	5.91973	0.159634	36.8309	0.251322	27.3487	1.25288	21.2369	65.8773	7.32855	125.929	33.1338	51.7293	160.922	8.36527
355	TCGA.EJ.A65E.01A	0.0779322	0.0238846	27.6275	3.57868	0.0104798	28.8043	5.51293	4.12309	27.5363	75.5406	21.4063	1.05409	228.192	92.9399	4.95152	0.0602264	120.063	14.5122	85.5875	7.69471	109.409	125.118	55.1454	19.4679	10.9231	14.5926	21.2818	32.6764	0.231842	4.57172	0.826504	1.83526	5.30456	94.1719	8.94719	0.0493798	27.2754	0.0877016	12.4555	1.00443	11.0496	32.6709	9.20091	50.2326	19.0694	54.4151	114.011	12.173
356	TCGA.HC.7738.11A	0.177726	0.064272	39.8698	20.8525	0.0221851	22.2557	5.41146	6.84826	93.2256	93.4763	23.8137	1.76452	154.74	76.8863	13.3829	0.08006	129.333	10.6605	103.874	15.3878	125.772	122.435	50.8539	18.0554	4.26154	7.18444	71.6935	109.773	0.511536	10.8834	1.1266	1.29066	3.43926	387.798	3.68799	0.249414	31.699	0.319343	34.1668	0.673961	27.6661	104.212	6.93864	139.002	17.2661	65.5415	114.215	10.5573
357	TCGA.CH.5767.11B	0.0503001	0.0246115	12.7435	5.41538	0.0120545	13.7499	3.46197	5.29742	42.6398	55.3272	17.8087	1.06122	129.217	68.9188	5.09299	0.044212	66.2831	11.5892	87.8683	7.5407	97.63	61.3667	39.8001	11.0132	1.47612	10.0929	41.3776	67.95	0.400407	7.04049	1.06888	0.642689	3.04429	136.999	2.76268	0.103928	17.5056	0.199147	15.8153	1.66923	6.72793	62.7419	6.97846	79.7588	15.7016	44.5126	105.538	7.33863
358	TCGA.EJ.A7NK.01A	0.0681387	0.0272278	26.9137	6.54481	0.0133434	23.0976	4.74991	5.02771	43.8962	66.0921	20.7166	1.05726	182.587	84.4753	7.26594	0.0454337	68.3225	14.1129	99.8002	9.53611	77.1651	68.3734	50.6215	18.0475	3.627	16.9384	24.4748	33.19	0.234302	3.92618	0.986127	1.10956	3.79999	95.684	4.02132	0.084741	24.6923	0.160312	17.2873	1.56651	9.22011	46.8553	6.8502	75.8482	20.9296	42.9808	97.2258	14.0962
359	TCGA.EJ.5496.01A	0.0978032	0.0143304	35.1509	4.21347	0.00725659	15.9052	5.07737	3.44711	30.876	67.4324	24.0657	1.3616	203.015	89.1591	3.19532	0.0463273	87.3465	12.8753	74.2335	4.53382	132.291	110.574	46.1644	17.6698	4.76751	11.1416	12.9132	46.2336	0.175906	3.309	1.0729	1.84427	3.97457	197.113	7.76112	0.0246403	21.0437	0.160582	12.3701	0.509153	14.4637	36.3985	7.36862	66.6631	13.9236	67.3727	110.127	9.54184
360	TCGA.EJ.7797.11A	0.0546916	0.0182543	12.3772	4.08247	0.0104663	29.0471	5.77989	5.69993	25.7123	52.0269	16.3403	0.976828	122.108	68.2396	10.3041	0.0443188	63.6963	9.72337	84.2797	8.90448	75.2159	86.8945	36.0942	14.0984	3.82873	7.58887	26.0711	39.5674	0.163496	5.22809	0.549186	2.15685	3.18369	124.375	2.63649	0.0804605	32.3305	0.0776446	15.1144	0.922794	6.85616	49.518	8.9499	67.4383	11.3765	47.4525	96.4982	14.0166
361	TCGA.HC.7081.01A	0.133608	0.0170394	29.0927	4.73999	0.0120603	25.9983	3.87717	4.03446	40.154	50.321	12.6918	0.806532	129.751	63.6607	4.43842	0.0208892	43.8648	8.69652	70.9636	8.49478	38.1168	105.811	39.4567	10.638	3.88226	7.1882	12.7365	35.8667	0.150909	2.92937	0.621541	0.867793	4.23195	137.527	2.44002	0.0768922	21.9398	0.178527	12.2967	1.19567	23.4651	41.7818	4.80729	92.0746	8.49805	28.344	101.335	14.2623
362	TCGA.EJ.7315.01A	0.10834	0.0183214	39.4961	7.31017	0.0118889	28.0781	9.7075	3.95122	54.6084	64.0624	19.7564	0.758339	136.335	67.3523	4.51142	0.0297078	60.5321	10.6793	71.4208	6.21635	134.329	110.295	56.3789	13.2913	9.04476	11.4531	15.2377	49.4974	0.181572	4.31975	0.537498	2.03842	3.72572	197.427	2.58305	0.0865745	36.2183	0.173044	15.1521	1.95788	18.0395	58.3264	5.99873	92.5062	13.4237	37.3508	113.291	10.2104
363	TCGA.HC.7748.01A	0.0840536	0.0186752	26.2372	5.2512	0.0113595	17.9976	3.84876	4.50905	34.8156	53.5625	20.1039	1.14881	135.538	72.4136	3.65006	0.0277939	64.1781	10.2931	69.1498	5.89584	88.8453	100.633	31.3852	12.7854	3.38085	9.96629	14.1176	53.6748	0.240837	3.49443	0.719533	1.01984	3.32466	179.391	4.32921	0.056616	16.9678	0.135599	13.1312	1.3776	14.6494	39.4781	6.06273	81.4248	13.0585	46.3644	83.0559	10.9804
364	TCGA.KK.A8II.01A	0.0715655	0.0106728	30.7033	3.19319	0.00555859	17.9862	10.8708	3.73164	39.0795	89.7777	25.8673	0.93233	311.897	114.117	3.61308	0.0567255	156.251	16.6764	86.3501	3.74186	169.189	171.798	80.0727	24.8881	12.0555	22.5381	19.6527	43.5741	0.188102	3.20903	1.07144	1.21817	5.32797	102.832	12.4059	0.0167053	25.636	0.099779	14.0269	0.744426	14.6483	23.9065	11.7138	72.2017	21.4224	68.2215	117.704	12.9957
365	TCGA.J9.A8CK.01A	0.10752	0.0360537	28.9248	8.22341	0.0127417	44.5277	8.34709	5.03672	48.3641	67.442	19.0955	0.963608	204.392	81.4154	14.6762	0.0376498	86.4586	13.4735	107.697	9.17324	115.459	113.916	62.6555	21.3709	7.34941	16.3038	45.4331	41.0537	0.256214	6.15944	0.775587	1.70936	3.76359	116.96	6.38839	0.0942058	34.9019	0.156419	15.9331	1.41384	16.3261	58.3256	7.14494	82.0509	15.2602	49.5879	127.55	24.0767
366	TCGA.EJ.5502.01A	0.0752077	0.0180139	19.3987	5.54825	0.0122645	14.3441	4.55857	4.26125	32.5695	59.0261	14.5535	1.15238	121.452	67.3278	3.37941	0.0370366	47.7127	10.3036	68.4191	8.27512	71.8623	68.8218	41.4445	10.572	2.61775	9.76952	12.5116	33.8862	0.222444	2.83838	0.715303	0.951804	3.62863	128.78	3.14175	0.0758969	16.0588	0.145928	12.8015	1.82943	11.2	40.7935	5.16492	73.7929	12.79	29.7989	54.4533	9.61253
367	TCGA.HC.A76X.01A	0.0686005	0.00966637	28.1984	1.97397	0.00535369	20.6391	5.86773	2.86892	27.7908	78.4383	27.1788	1.32497	311.817	117.041	4.07914	0.0484631	116.686	16.9877	96.9354	4.1323	100.669	146.422	64.9982	26.4306	6.00514	18.5064	14.6591	20.2403	0.0931889	2.29407	1.09468	1.41668	4.91006	105.487	11.961	0.0198085	21.385	0.0750298	10.3659	0.519298	11.5857	21.8044	7.31871	65.919	18.2813	69.4613	106.468	15.0395
368	TCGA.J9.A8CM.01A	0.134401	0.0385289	36.5826	8.6192	0.0179282	40.7472	8.24948	5.00539	53.368	63.6505	18.2971	1.43897	202.486	91.2858	7.41775	0.0429874	106.392	14.5827	100.207	11.7453	90.3908	152.928	80.6788	19.7272	14.0778	17.0489	28.634	40.8	0.2758	4.48515	0.76304	2.85471	5.98047	172.936	5.7602	0.1089	37.6169	0.216404	15.8423	1.32074	18.5318	79.0485	7.44553	94.7564	17.1798	47.6523	137.556	20.4757
369	TCGA.KK.A7B0.01A	0.0572656	0.0244945	18.6308	6.45712	0.00671795	28.2983	13.8526	4.44561	56.1669	84.5387	17.2465	0.823504	201.824	78.5916	8.35202	0.0675675	45.933	17.1408	127.646	9.79955	117.947	72.2409	131.694	18.7295	5.36645	30.9882	29.7243	16.6606	0.119961	4.93322	0.479732	0.967101	3.63646	50.0683	4.79763	0.0639635	45.5137	0.063362	11.5721	6.86507	7.2416	36.1201	8.45865	80.0382	29.5334	19.3475	143.859	10.2044
370	TCGA.J4.A67T.01A	0.03945	0.0170207	17.0038	3.68125	0.00890399	20.2581	6.61619	4.31321	32.379	60.0909	26.2186	1.00037	172.116	85.5062	5.94976	0.0351866	72.8541	13.9599	91.0026	5.56699	54.3613	98.3991	47.2638	21.2964	5.18022	18.0802	22.6496	34.1648	0.142092	3.30625	0.882821	0.65166	3.54402	113.201	4.47988	0.0474906	19.1906	0.100174	13.8909	1.98408	7.4146	36.988	7.64463	94.7062	22.9438	48.5128	79.7078	13.9397
371	TCGA.HI.7168.01A	0.334659	0.293122	53.0742	29.5401	0.0673151	65.9557	10.3494	6.57154	80.7394	132.633	14.921	1.77709	189.738	79.2714	15.2078	0.065294	188.799	11.7726	88.7582	20.2472	262.779	281.999	95.0986	14.3737	23.5383	10.3777	56.1614	123.482	0.552529	9.61184	0.683821	4.18047	6.03929	466.165	6.96843	0.657472	47.7729	0.229368	29.9126	0.860486	37.2587	197.294	14.4178	176.74	12.4038	56.3599	161.171	34.5775
372	TCGA.KK.A59Y.01A	0.0810472	0.0312187	36.4691	5.09176	0.00983604	23.5394	7.86752	4.89643	43.2431	90.3566	27.2949	1.23161	303.58	104.539	5.09947	0.0571664	126.135	17.6758	93.2528	7.2237	119.769	135.571	132.774	27.0209	14.087	24.5226	21.6354	39.7983	0.228707	4.3127	0.821069	1.74808	6.1007	74.6584	9.46893	0.0684071	39.1695	0.11489	14.5553	2.0043	12.8683	29.3894	11.8246	68.1397	25.1192	41.5792	127.405	13.149
373	TCGA.Y6.A9XI.01A	0.10577	0.0180103	38.0286	5.63059	0.00870395	22.896	7.97818	3.84971	26.7927	113.004	27.5906	1.36531	231.093	108.259	4.00443	0.0894939	135.428	16.9992	83.6574	5.21909	128.095	135.76	77.4189	20.6711	18.3194	15.2512	17.4253	40.7326	0.172397	3.83945	0.874335	2.13433	5.59308	90.4752	7.39839	0.0384634	26.1932	0.110415	15.5014	1.23946	13.592	40.2998	8.93278	53.3289	25.9606	54.3101	76.7529	13.5556
374	TCGA.G9.6356.11A	0.0633611	0.0260789	15.3371	4.96547	0.00896548	9.16534	6.05911	6.01706	63.507	65.7795	23.4846	0.967992	179.781	82.5614	2.9929	0.074288	91.0769	17.0776	111.324	7.35098	225.965	69.6523	51.733	16.1687	2.73517	23.1015	31.2123	41.56	0.25563	6.51589	1.22368	0.469552	3.30802	99.5843	4.60104	0.0649522	16.6062	0.133305	15.953	3.48905	8.22575	34.6445	9.80041	79.446	31.1401	34.9934	138.143	5.47238
375	TCGA.V1.A9OY.01A	0.0543302	0.0190974	16.6055	2.72867	0.00886108	21.688	5.73546	4.46248	39.7412	51.9711	17.2729	0.907769	168.512	84.6588	5.92874	0.0433301	69.2222	13.5862	89.5919	7.41669	71.4499	79.0936	61.3877	15.382	4.50836	13.3047	22.3035	29.4049	0.180505	4.12814	0.701519	1.3061	3.76135	67.5313	4.35071	0.0566213	25.6821	0.112545	14.0445	1.5393	6.83181	28.7324	8.42511	61.4584	13.8968	35.15	88.7416	12.6013
376	TCGA.KC.A4BL.01A	0.0422742	0.0161774	11.1743	3.10139	0.00964412	14.6082	2.76107	4.09682	36.4319	40.9779	17.786	0.638112	132.294	76.5147	4.58252	0.0330436	49.0066	12.6613	92.4312	6.58412	56.659	56.4546	25.0474	12.7428	1.35225	11.7067	24.4228	30.3641	0.256194	4.32107	0.858775	0.76207	2.90108	77.5539	2.49703	0.0737224	13.6758	0.146845	12.3017	1.71975	6.07266	33.9701	6.306	56.7512	15.3503	35.7406	66.3682	9.57397
377	TCGA.YL.A9WK.01A	0.144895	0.0426042	26.9667	6.55521	0.0218316	51.5117	7.71516	3.14265	34.2305	69.6368	15.5597	0.78081	141.655	85.643	14.1254	0.04969	104.403	11.8605	78.6159	9.10011	137.65	146.715	61.8214	21.0036	9.57531	12.2658	28.4172	51.3261	0.280411	7.05132	0.616383	1.75349	3.63493	114.163	7.62478	0.100959	23.2004	0.173873	14.8459	1.27893	19.6803	56.0295	9.51675	69.1248	15.6232	44.8598	86.0194	22.7495
378	TCGA.EJ.7788.01A	0.120512	0.01401	21.0522	3.06502	0.0087207	25.2098	6.54528	3.71884	24.1834	67.5757	16.0423	0.805451	150.462	75.8532	4.18114	0.0348182	75.9491	9.99523	68.0646	5.9005	46.3532	159.097	45.8172	13.5314	6.84817	8.27952	11.2637	24.6412	0.14864	2.52174	0.650391	1.9367	4.67897	79.5424	5.04111	0.0362384	16.6022	0.0849607	10.9774	0.608457	21.1493	29.6495	6.20791	66.4541	9.96057	42.1818	79.4198	15.3725
379	TCGA.XK.AAJ3.01A	0.135127	0.0302538	35.6494	7.68815	0.0104706	38.0128	6.60358	3.84072	25.2501	105.993	21.7299	1.35215	259.034	93.343	10.2037	0.0617305	98.2153	15.1041	93.3205	12.1261	135.022	144.117	72.2241	22.3281	14.8498	15.1674	23.8356	36.9766	0.195337	5.28569	0.721386	2.42399	7.10515	144.359	11.3308	0.0568397	34.1171	0.0953204	12.5261	1.26654	18.3026	56.0012	11.3331	64.6875	18.5297	50.0435	126.516	18.9277
380	TCGA.G9.6342.01A	0.157503	0.0320298	60.5739	8.8718	0.0131811	22.4943	8.05129	5.66073	57.2852	99.9676	22.6992	2.09641	230.029	89.0563	5.96712	0.0840802	114.323	14.4851	92.2119	10.1802	169.94	145.859	83.609	18.7699	8.80234	15.2191	26.2068	67.5064	0.298123	4.94639	0.936964	1.97356	5.05314	185.468	6.62905	0.100495	34.453	0.156319	18.6439	1.44064	22.7046	60.1165	9.8444	77.5113	16.6346	43.5194	148.377	13.2268
381	TCGA.EJ.5516.01A	0.120334	0.0296826	24.9572	6.69626	0.0170705	21.8155	5.44817	5.88515	46.3454	60.4994	17.1943	1.62367	121.587	63.61	5.52311	0.0403877	82.3019	8.65429	66.0857	9.40867	111.787	146.441	43.1829	12.2465	5.00631	6.45002	23.3354	99.6595	0.262338	6.73389	0.797102	1.99063	3.75648	328.392	4.60215	0.124872	26.2391	0.193437	16.8024	0.51946	16.9449	82.3353	9.15494	86.3687	9.22417	63.2893	134.362	9.07509
382	TCGA.EJ.5501.01A	0.11156	0.0190487	25.1366	6.51847	0.0100371	13.9545	6.1028	5.00812	50.4809	77.0054	21.5594	1.26102	221.688	79.8705	3.49386	0.0414987	67.401	12.8571	95.959	8.89909	115.977	96.2731	51.6166	15.4608	5.16961	13.8179	15.5222	44.7396	0.243167	3.10829	0.912499	1.53243	4.35361	154.024	3.29059	0.0667336	27.7391	0.146456	13.982	1.20131	16.9744	53.3718	5.47801	83.4187	14.7628	41.646	129.691	9.97512
383	TCGA.KK.A8I9.01A	0.0309755	0.0185853	10.0226	3.71426	0.00992608	24.8076	6.15209	3.52017	33.0151	54.3161	15.5157	0.501763	151.397	73.7451	6.93582	0.0273667	47.0649	12.543	96.3027	5.81713	45.7458	65.3055	56.7497	14.199	4.07331	13.8714	30.9049	24.8666	0.199728	4.33709	0.588827	0.618702	3.03496	44.197	1.99969	0.0631351	16.7822	0.105914	13.5549	2.37827	5.642	31.7966	9.34009	75.2226	15.557	31.3709	64.6317	13.991
384	TCGA.EJ.7786.01A	0.20383	0.0254398	49.5447	10.1459	0.0128523	24.6226	5.08972	4.02773	26.947	107.112	18.69	2.02496	158.253	78.4405	5.32598	0.0544448	79.6271	10.6964	67.8537	9.43093	131.369	131.259	48.8098	17.616	10.0588	8.4663	12.2449	43.8169	0.163354	2.93118	0.763726	2.08848	4.5723	217.715	6.44657	0.0725623	25.4859	0.0902929	15.5071	0.775323	28.8845	76.2012	5.95769	82.0248	13.886	57.4742	63.2204	16.0092
385	TCGA.EJ.5532.01A	0.138807	0.0200549	35.9859	7.7498	0.0116751	20.6056	4.47505	4.09485	23.1137	98.291	23.3432	1.593	180.33	79.0064	4.87632	0.0560721	89.5131	10.5781	68.6372	6.67107	96.8417	151.105	45.0032	19.5586	9.94426	8.86724	14.5021	50.3624	0.2097	3.22454	0.78993	1.7093	4.51843	187.293	5.53057	0.0707002	22.6738	0.114096	11.731	0.710257	24.0912	47.5683	6.33468	73.0842	15.804	68.3911	121.161	12.8646
386	TCGA.EJ.7331.11A	0.0945474	0.0293463	18.4026	6.34192	0.0164318	23.2106	4.70782	5.66513	33.2534	55.0396	16.4442	1.12608	105.159	61.8376	7.02263	0.0364056	42.2041	8.31662	68.6514	12.0779	59.7983	67.4494	30.2578	11.2872	2.92154	6.6128	16.0077	60.591	0.2309	3.63253	0.635496	1.80668	3.21795	172.339	1.63585	0.122277	26.2299	0.134601	17.5961	1.12684	14.0654	66.9608	5.75801	93.7739	10.6613	42.2241	61.2024	12.7671
387	TCGA.HC.7210.01A	0.115226	0.033505	33.7576	14.7379	0.0156907	25.7779	5.66997	6.01615	57.2886	73.8161	21.2776	2.05611	132.222	68.5809	5.24995	0.0432851	57.5677	9.68804	59.1456	9.02408	74.4898	97.1384	53.5684	12.3139	5.82593	9.305	14.9913	104.297	0.225049	3.76866	0.581231	2.04318	3.69566	152.929	4.43608	0.137191	25.4738	0.129937	16.4324	1.7791	19.7784	55.3807	10.1577	98.8896	15.6601	47.5491	93.1938	14.5313
388	TCGA.XQ.A8TB.01A	0.0777259	0.0172169	18.7562	3.5291	0.0108339	22.2807	6.85047	3.74411	36.8503	60.6659	20.0983	0.709729	171.76	84.5695	5.73228	0.0332067	60.7659	12.1459	82.5955	4.95091	49.4092	105.301	45.1811	17.8376	4.14472	13.2565	24.4975	33.7962	0.225061	3.82269	0.851426	0.858529	4.32719	118.583	6.72241	0.0526498	18.9733	0.172346	14.7059	0.786592	13.0078	26.157	5.80345	64.0732	12.1285	59.1896	83.2904	14.216
389	TCGA.HC.A6HY.01A	0.0519814	0.015048	27.7815	3.22768	0.00584866	27.0739	12.9343	4.42322	39.7684	79.1026	26.1245	1.20442	304.772	116.015	6.30018	0.0641257	120.686	22.4662	111.917	5.83291	189.363	106.084	86.8201	32.023	8.17171	33.6915	20.8503	31.9549	0.143982	3.77884	0.888156	1.90381	4.4127	65.1944	9.64124	0.0308185	33.1783	0.0888393	12.153	2.31086	7.65808	26.9346	9.48967	67.5535	31.9917	42.4878	111.233	15.3452
390	TCGA.J9.A52B.01A	0.0879666	0.0312918	21.6289	9.09121	0.012447	37.2388	4.68441	4.06373	63.7779	114.655	13.3482	0.76166	215.913	83.006	10.8435	0.069135	166.673	14.1856	97.1929	7.19101	273.992	126.202	67.0084	16.2267	5.61081	12.558	36.6984	51.7844	0.426753	7.86	0.6406	2.83905	5.14283	146.263	18.1059	0.0768384	40.1195	0.240935	18.4924	1.59947	13.4208	49.3944	12.1482	84.6274	9.54929	40.8245	108.227	21.0685
391	TCGA.EJ.A7NM.01A	0.078268	0.010501	15.0514	2.94996	0.0075617	25.6963	4.03516	2.71193	36.1506	45.0023	10.9328	0.509503	144.085	80.3164	3.75788	0.028472	75.4355	13.5531	79.9935	4.19225	83.4821	69.6602	34.0201	11.7943	2.46774	13.1388	13.8131	19.1854	0.167817	3.6664	0.503007	1.47067	2.74124	55.8182	5.40732	0.0325932	14.7441	0.123128	7.56185	1.80646	10.5481	25.7303	7.2015	54.6207	8.72617	25.9895	54.6162	12.3536
392	TCGA.ZG.A8QY.01A	0.188404	0.0388605	57.6176	17.4341	0.0155433	49.0618	8.4599	4.81747	36.0075	104.444	17.6738	1.63997	186.602	83.5453	8.40074	0.0613873	83.4451	12.5046	89.409	10.7966	92.9652	184.492	69.1572	18.9347	8.96149	10.8582	22.8553	43.7768	0.236139	4.66568	0.645392	2.65114	5.64042	206.858	6.26735	0.103963	33.9368	0.134434	17.5799	1.00208	25.7847	68.8018	7.85252	68.2464	12.7578	61.1454	146.147	23.4248
393	TCGA.J4.A6M7.01A	0.0603753	0.00856266	21.314	1.78651	0.00553901	27.0345	5.4601	2.7577	26.594	61.2107	20.6441	0.92312	242.131	98.1085	5.90104	0.0305016	96.7499	12.4945	78.3262	3.98315	63.8203	123.351	42.0899	18.9098	6.06373	11.6088	10.7228	21.2922	0.100957	1.92458	0.955731	1.59273	4.57274	99.0816	5.95967	0.0214415	20.5233	0.0881973	10.1614	0.404661	9.77066	23.8558	5.13217	61.9406	12.823	67.1291	93.6021	20.091
394	TCGA.EJ.7789.11A	0.0907685	0.022439	20.9337	5.88832	0.0121341	17.0552	4.05828	5.94504	30.2543	58.6273	17.2471	1.20416	119.846	63.8447	5.88813	0.0439271	70.5344	9.72513	74.3215	10.1486	113.688	86.7536	32.5218	12.7367	3.52566	7.70006	21.928	47.209	0.199696	4.48244	0.726591	1.16507	3.32031	131.974	2.6961	0.106883	22.7887	0.114091	16.2528	1.45874	11.953	55.3426	7.88125	64.8081	13.3112	38.0269	94.7931	8.81101
395	TCGA.KK.A8ID.01A	0.170956	0.0199526	37.8619	7.94328	0.00823071	29.5121	6.13252	3.39895	31.1569	92.6972	27.8045	1.12335	276.637	111.234	6.50717	0.0773458	219.615	15.6832	80.3929	3.44358	264.538	227.739	60.6562	23.7811	19.9958	15.8185	13.6753	72.7266	0.184222	3.66199	0.802475	3.00568	5.3967	144.587	13.8911	0.0389725	20.4145	0.0823245	13.4458	1.09618	22.4445	36.5827	11.0348	64.1626	24.4108	55.1729	89.2508	17.844
[truncated: 156 more rows]
[truncated: 150 more columns]

## Sheet: CTRP_DrugPrediction
	CIL55	BRD4132	BRD6340	BRD9876	betulinic acid	gossypol	chlorambucil	fluorouracil	cimetidine	azacitidine	trifluoperazine	paclitaxel	tamoxifen	carboplatin	teniposide	sildenafil	simvastatin	parbendazole	procarbazine	curcumin	ciclopirox	epigallocatechin-3-monogallate	myricetin	methotrexate	lovastatin	valdecoxib	dacarbazine	prochlorperazine	ifosfamide	doxorubicin	ouabain	BRD9647	piperlongumine	pyrazolanthrone	C6-ceramide	topotecan	importazole	etoposide	PRIMA-1	tanespimycin	blebbistatin	cytochalasin B	NSC95397	manumycin A	mitomycin	tacrolimus	SB-431542	staurosporine	SB-225002
[truncated: 551 more rows]
[truncated: 496 more columns]
